# Supplementary material for: Proteome and Metabolome Analyses of Albino Bracts in Davidia involucrata
Source: Plants (Basel). 2025 Feb 11;14(4):549. doi: 10.3390/plants14040549 (PMC11858999; doi:10.3390/plants14040549)
Supplement: Supplementary file 1 [file plants-14-00549-s001.zip › Supplementary Files/Supplementary Tables.xlsx]

## Sheet: Table S1
Table S1 MS/MS spectrum database search analysis summary.
Item	Number
Total spectrum	285895
Matched spectrum	85257
Peptides	50944
Unique peptides	40412
Identified proteins	8524
Quantifiable proteins	6832

## Sheet: Table S2
Table S2 Details of DEPs associated with seven KEGG pathways.
Pathway	Protein accession	Protein description	Symble	log2FC	P value	Regulated Type
Porphyrin and chlorophyll metabolism	GWHPABJS007640	Glutamyl-tRNA reductase OS=Davidia involucrata OX=16924 GN=Din_017084 PE=3 SV=1	HEMA	-1.24127	6.01604e-06	Down
	GWHPABJS019118	Glutamate-1-semialdehyde 2,1-aminomutase OS=Davidia involucrata OX=16924 GN=Din_001576 PE=3 SV=1	HEML	-1.26534	2.86097e-07	Down
	GWHPABJS006878	Delta-aminolevulinic acid dehydratase OS=Coffea arabica OX=13443 GN=LOC113703773 PE=3 SV=1	HEMB	-1.07097	9.73615e-07	Down
	GWHPABJS031895	Porphobilinogen synthase OS=Camellia sinensis OX=4442 GN=HemB PE=2 SV=1	HEMB	-1.65745	3.03869e-06	Down
	GWHPABJS026676	Uroporphyrinogen decarboxylase OS=Davidia involucrata OX=16924 GN=Din_025782 PE=3 SV=1	HEME	-1.68501	8.16127e-06	Down
	GWHPABJS065908	Magnesium chelatase OS=Davidia involucrata OX=16924 GN=Din_010057 PE=3 SV=1	CHLH	-1.51457	5.32038e-06	Down
	GWHPABJS062340	Mg-protoporphyrin IX chelatase OS=Davidia involucrata OX=16924 GN=Din_024377 PE=3 SV=1	CHLI	-1.62593	1.87165e-05	Down
	GWHPABJS071132	Mg-protoporphyrin IX chelatase OS=Davidia involucrata OX=16924 GN=Din_024379 PE=3 SV=1	CHLI	-1.41504	0.000110848	Down
	GWHPABJS019178	Mg-por_mtran_C domain-containing protein (Fragment) OS=Davidia involucrata OX=16924 GN=Din_039020 PE=4 SV=1	CHLM	-1.60823	6.06726e-07	Down
	GWHPABJS047938	Magnesium-protoporphyrin IX monomethyl ester (oxidative) cyclase (Fragment) OS=Davidia involucrata OX=16924 GN=Din_036215 PE=3 SV=1	ACSF	-1.80088	1.19704e-07	Down
	GWHPABJS050977	Divinyl chlorophyllide a 8-vinyl-reductase, chloroplastic OS=Davidia involucrata OX=16924 GN=Din_042452 PE=4 SV=1	DVR	-1.59074	1.62591e-06	Down
	GWHPABJS001750	NADPH-protochlorophyllide oxidoreductase OS=Davidia involucrata OX=16924 GN=Din_024124 PE=3 SV=1	POR	-2.45008	3.7904e-07	Down
	GWHPABJS038352	NADPH-protochlorophyllide oxidoreductase OS=Davidia involucrata OX=16924 GN=Din_024127 PE=3 SV=1	POR	-1.43051	1.42958e-07	Down
	GWHPABJS031884	Rieske domain-containing protein OS=Nyssa sinensis OX=561372 GN=F0562_027996 PE=4 SV=1	CAO	-1.75633	1.53544e-08	Down
	GWHPABJS048128	Putative chlorophyll synthase OS=Davidia involucrata OX=16924 GN=Din_029394 PE=4 SV=1	CHLG	-1.04394	3.00338e-07	Down
	GWHPABJS018485	Geranylgeranyl reductase OS=Davidia involucrata OX=16924 GN=Din_044778 PE=3 SV=1	CHLP	-1.61264	9.70543e-07	Down
	GWHPABJS029080	Rieske domain-containing protein OS=Nyssa sinensis OX=561372 GN=F0562_022222 PE=4 SV=1	PAO	1.89763	3.31278e-07	Up
Carotenoid biosynthesis	GWHPABJS034947	Putative phytoene synthase OS=Davidia involucrata OX=16924 GN=Din_008120 PE=3 SV=1	PSY	-1.73697	2.1229e-06	Down
	GWHPABJS061201	Phytoene dehydrogenase OS=Davidia involucrata OX=16924 GN=Din_047712 PE=3 SV=1	PDS	-1.1976	5.35739e-07	Down
	GWHPABJS016690	Zeta-carotene desaturase OS=Davidia involucrata OX=16924 GN=Din_015562 PE=3 SV=1	ZDS	-1.27928	6.58413e-06	Down
	GWHPABJS066320	Prolycopene isomerase OS=Davidia involucrata OX=16924 GN=Din_029609 PE=3 SV=1	CRTISO	-1.0619	8.64916e-06	Down
	GWHPABJS066673	Carotene epsilon-monooxygenase OS=Actinidia chinensis var. chinensis OX=1590841 GN=CEY00_Acc20485 PE=3 SV=1	LUT1	-1.46594	4.19088e-06	Down
	GWHPABJS043987	Zeaxanthin epoxidase, chloroplastic OS=Davidia involucrata OX=16924 GN=Din_037574 PE=4 SV=1	ZEP	-1.2723	9.40978e-06	Down
	GWHPABJS043988	Zeaxanthin epoxidase, chloroplastic OS=Davidia involucrata OX=16924 GN=Din_037574 PE=4 SV=1	ZEP	-1.55639	1.18529e-05	Down
Photosynthesis	GWHPABJS069138	Photosystem I P700 chlorophyll a apoprotein A1 OS=Davidia involucrata OX=16924 GN=psaA PE=3 SV=1	PsaA	-2.34373	4.74537e-06	Down
	GWHPABJS041233	Photosystem I subunit D-1 OS=Diospyros kaki OX=35925 GN=PsaD-1 PE=2 SV=1	PsaD	-2.59946	5.66969e-06	Down
	GWHPABJS050720	Photosystem I subunit D-1 OS=Actinidia rufa OX=165716 GN=Acr_20g0006590 PE=3 SV=1	PsaD	-1.8625	9.41884e-05	Down
	GWHPABJS030258	Putative Electron transport accessory protein-like domain-containing protein OS=Davidia involucrata OX=16924 GN=Din_044564 PE=3 SV=1	PsaE	-2.60823	2.05878e-07	Down
	GWHPABJS069729	Putative Electron transport accessory protein-like domain-containing protein OS=Davidia involucrata OX=16924 GN=Din_033130 PE=3 SV=1	PsaE	-2	6.75137e-07	Down
	GWHPABJS004025	PSI-F (Fragment) OS=Davidia involucrata OX=16924 GN=Din_031103 PE=3 SV=1	PsaF	-2.84684	2.33238e-07	Down
	GWHPABJS019585	Photosystem i reaction center subunit vi, chloroplastic OS=Nicotiana attenuata OX=49451 GN=PSAH_3 PE=3 SV=1	PsaH	-2.67116	2.47587e-07	Down
	GWHPABJS029939	PSI subunit V OS=Davidia involucrata OX=16924 GN=Din_034620 PE=3 SV=1	PsaL	-2.44222	2.29281e-07	Down
	GWHPABJS034029	Photosystem I reaction center subunit N, chloroplast OS=Dorcoceras hygrometricum OX=472368 GN=F511_18952 PE=3 SV=1	PsaN	-2.64386	8.20872e-07	Down
	GWHPABJS072254	32 kDa thylakoid membrane protein OS=Helianthus annuus OX=4232 GN=HannXRQ_Chr00c0572g0575941 PE=3 SV=1	PsbA	-1.46594	3.51763e-06	Down
	GWHPABJS043850	oxygen-evolving enhancer protein 1, chloroplastic-like OS=Nicotiana sylvestris OX=4096 GN=LOC104212390 PE=3 SV=1	PsbO	-2.23786	2.31144e-07	Down
	GWHPABJS064498	Oxygen-evolving enhancer protein 1, chloroplastic OS=Nicotiana attenuata OX=49451 GN=PSBO_1 PE=3 SV=1	PsbO	-1.93236	7.9358e-07	Down
	GWHPABJS006649	TPR_REGION domain-containing protein OS=Davidia involucrata OX=16924 GN=Din_004705 PE=4 SV=1	PsbP	-1.486	7.83931e-06	Down
	GWHPABJS040236	23 kDa subunit of oxygen evolving system of photosystem II OS=Davidia involucrata OX=16924 GN=Din_040367 PE=3 SV=1	PsbP	-2.12658	6.55722e-08	Down
	GWHPABJS038151	PsbQ-like 1 OS=Actinidia rufa OX=165716 GN=Acr_23g0008500 PE=3 SV=1	PsbQ	-2.41889	8.72557e-08	Down
	GWHPABJS051704	oxygen-evolving enhancer protein 3-2, chloroplastic-like OS=Coffea arabica OX=13443 GN=LOC113730850 PE=3 SV=1	PsbQ	-2.80591	3.65384e-07	Down
	GWHPABJS056806	photosynthetic NDH subunit of lumenal location 2, chloroplastic OS=Sesamum indicum OX=4182 GN=LOC105156527 PE=3 SV=1	PsbQ	-2.54793	1.67897e-08	Down
	GWHPABJS062817	oxygen-evolving enhancer protein 3-2, chloroplastic-like OS=Coffea arabica OX=13443 GN=LOC113730850 PE=3 SV=1	PsbQ	-2.76611	2.09391e-08	Down
	GWHPABJS006856	Chlorophyll A-B-binding family protein 1 OS=Diospyros kaki OX=35925 GN=CAB1 PE=2 SV=1	PsbS	-1.1047	7.18068e-06	Down
	GWHPABJS039444	Photosystem II 11 kDa protein OS=Solanum tuberosum OX=4113 GN=102601299 PE=3 SV=1	Psb27	-1.35845	8.94427e-06	Down
	GWHPABJS069775	Photosystem II reaction center Psb28 protein OS=Davidia involucrata OX=16924 GN=Din_042990 PE=3 SV=1	Psb28	-1.18115	4.7279e-06	Down
	GWHPABJS025903	LEA_2 domain-containing protein OS=Davidia involucrata OX=16924 GN=Din_024321 PE=4 SV=1	PetA	-1.38836	6.99271e-07	Down
	GWHPABJS000900	Plastoquinol--plastocyanin reductase OS=Davidia involucrata OX=16924 GN=Din_032442 PE=3 SV=1	PetC	-1.8625	3.62814e-07	Down
	GWHPABJS008469	Plastocyanin (Fragment) OS=Davidia involucrata OX=16924 GN=Din_003826 PE=3 SV=1	PetE	-1.58208	4.17778e-06	Down
	GWHPABJS033380	Plastocyanin (Fragment) OS=Davidia involucrata OX=16924 GN=Din_003826 PE=3 SV=1	PetE	-1.02327	0.000149368	Down
	GWHPABJS034653	Ferredoxin--NADP reductase, chloroplastic OS=Nyssa sinensis OX=561372 GN=F0562_003937 PE=3 SV=1	PetH	-1.57347	3.87831e-07	Down
	GWHPABJS043573	Ferredoxin--NADP(+) reductase (Fragment) OS=Davidia involucrata OX=16924 GN=Din_003308 PE=3 SV=1	PetH	-1.6529	5.30741e-08	Down
	GWHPABJS069139	H(+)-transporting two-sector ATPase OS=Lactuca saligna OX=75948 GN=LSAL_LOCUS1655 PE=3 SV=1	AtpD	-1.39973	8.78581e-08	Down
	GWHPABJS007344	ATP synthase delta chain, chloroplastic OS=Nicotiana tabacum OX=4097 GN=LOC107797795 PE=3 SV=1	AtpH	-1.94342	5.42758e-07	Down
	GWHPABJS055076	F-type H+-transporting ATPase subunit b OS=Salvia splendens OX=180675 GN=ATPF0B PE=3 SV=1	AtpF	-1.486	6.78569e-07	Down
Photosynthesis - antenna proteins	GWHPABJS014289	Chlorophyll a-b binding protein, chloroplastic (Fragment) OS=Davidia involucrata OX=16924 GN=Din_030786 PE=3 SV=1	Lhca1	-2.8365	1.94146e-08	Down
	GWHPABJS026986	Chlorophyll a-b binding protein, chloroplastic (Fragment) OS=Davidia involucrata OX=16924 GN=Din_030786 PE=3 SV=1	Lhca1	-3.699	9.65467e-07	Down
	GWHPABJS003252	Chlorophyll a-b binding protein, chloroplastic OS=Davidia involucrata OX=16924 GN=Din_038061 PE=3 SV=1	Lhca2	-1.82623	0.000131949	Down
	GWHPABJS025346	Chlorophyll a-b binding protein, chloroplastic OS=Davidia involucrata OX=16924 GN=Din_023987 PE=3 SV=1	Lhca2	-2.32193	2.00684e-05	Down
	GWHPABJS038778	Chlorophyll a-b binding protein, chloroplastic OS=Davidia involucrata OX=16924 GN=Din_030003 PE=3 SV=1	Lhca3	-2.85726	1.17585e-07	Down
	GWHPABJS059402	Chlorophyll a-b binding protein, chloroplastic OS=Davidia involucrata OX=16924 GN=Din_000828 PE=3 SV=1	Lhca4	-2.67116	8.23425e-06	Down
	GWHPABJS051564	Chlorophyll a-b binding protein, chloroplastic OS=Davidia involucrata OX=16924 GN=Din_017846 PE=3 SV=1	Lhcb1	-4.18442	1.16228e-05	Down
	GWHPABJS051565	Chlorophyll a-b binding protein, chloroplastic OS=Davidia involucrata OX=16924 GN=Din_017846 PE=3 SV=1	Lhcb1	-2.32193	3.43742e-05	Down
	GWHPABJS061985	Chlorophyll a-b binding protein, chloroplastic OS=Cynara cardunculus var. scolymus OX=59895 GN=Ccrd_020875 PE=3 SV=1	Lhcb1	-1.88364	1.79144e-05	Down
	GWHPABJS049381	Chlorophyll a-b binding protein, chloroplastic (Fragment) OS=Davidia involucrata OX=16924 GN=Din_007746 PE=3 SV=1	Lhcb2	-2.78588	2.28839e-05	Down
	GWHPABJS038320	Chlorophyll a-b binding protein, chloroplastic OS=Davidia involucrata OX=16924 GN=Din_025095 PE=3 SV=1	Lhcb3	-2.07097	6.25434e-08	Down
	GWHPABJS071286	Chlorophyll a-b binding protein, chloroplastic OS=Davidia involucrata OX=16924 GN=Din_025096 PE=3 SV=1	Lhcb3	-2.44222	2.69506e-07	Down
	GWHPABJS048063	Chlorophyll a-b binding protein, chloroplastic OS=Nyssa sinensis OX=561372 GN=F0562_015273 PE=3 SV=1	Lhcb4	-2.62593	5.58603e-06	Down
	GWHPABJS048065	Chlorophyll a-b binding protein, chloroplastic OS=Nyssa sinensis OX=561372 GN=F0562_015273 PE=3 SV=1	Lhcb4	-2.62593	8.12355e-06	Down
	GWHPABJS028194	Chlorophyll a-b binding protein, chloroplastic OS=Davidia involucrata OX=16924 GN=Din_013764 PE=3 SV=1	Lhcb5	-3.22432	1.50359e-05	Down
	GWHPABJS053223	Chlorophyll a-b binding protein, chloroplastic OS=Handroanthus impetiginosus OX=429701 GN=CDL12_25920 PE=3 SV=1	Lhcb5	-2.9885	5.7459e-06	Down
	GWHPABJS015624	Chlorophyll a-b binding protein, chloroplastic OS=Davidia involucrata OX=16924 GN=Din_027577 PE=3 SV=1	Lhcb6	-3.02327	2.83851e-08	Down
Carbon fixation in photosynthetic organisms	GWHPABJS032233	D-fructose-1,6-bisphosphate 1-phosphohydrolase OS=Davidia involucrata OX=16924 GN=Din_037298 PE=3 SV=1	FBP	-2.01159	2.74623e-10	Down
	GWHPABJS067185	D-fructose-1,6-bisphosphate 1-phosphohydrolase OS=Davidia involucrata OX=16924 GN=Din_012888 PE=3 SV=1	FBP	-1.18115	3.25383e-07	Down
	GWHPABJS026178	Transketolase (Fragment) OS=Davidia involucrata OX=16924 GN=Din_017003 PE=3 SV=1	TK	-1.08927	3.1163e-06	Down
	GWHPABJS052642	Transketolase OS=Nyssa sinensis OX=561372 GN=F0562_014759 PE=3 SV=1	TK	-1.06794	3.44485e-06	Down
	GWHPABJS002229	Fructose-bisphosphate aldolase OS=Davidia involucrata OX=16924 GN=Din_032435 PE=3 SV=1	ALDO	-1.81604	3.63372e-07	Down
	GWHPABJS014812	Fructose-bisphosphate aldolase OS=Davidia involucrata OX=16924 GN=Din_021445 PE=3 SV=1	ALDO	-1.24127	0.000147386	Down
	GWHPABJS070410	Chloroplast sedoheptulose-1,7-bisphosphatase OS=Solanum lycopersicum OX=4081 GN=SBPase PE=2 SV=1	SBPase	-1.52284	2.55948e-07	Down
	GWHPABJS004250	Ribose-5-phosphate isomerase OS=Davidia involucrata OX=16924 GN=Din_034039 PE=3 SV=1	RPIA	-1.38082	5.48983e-06	Down
	GWHPABJS016720	Ribose-5-phosphate isomerase OS=Davidia involucrata OX=16924 GN=Din_037155 PE=3 SV=1	RPIA	-1.02327	1.54365e-05	Down
	GWHPABJS018465	Ribulose-phosphate 3-epimerase OS=Davidia involucrata OX=16924 GN=Din_028920 PE=3 SV=1	RPE	-1.72738	1.98548e-06	Down
	GWHPABJS059387	Pentose-5-phosphate 3-epimerase OS=Davidia involucrata OX=16924 GN=Din_028923 PE=3 SV=1	RPE	-1.25154	1.39301e-05	Down
	GWHPABJS010462	Phosphoribulokinase OS=Davidia involucrata OX=16924 GN=Din_006063 PE=3 SV=1	PRK	-1.4344	1.5017e-06	Down
	GWHPABJS054443	Phosphoribulokinase OS=Davidia involucrata OX=16924 GN=Din_006063 PE=3 SV=1	PRK	-1.70369	6.18255e-06	Down
	GWHPABJS031747	Ribulose bisphosphate carboxylase large chain OS=Salvia splendens OX=180675 GN=Saspl_049646 PE=3 SV=1	RbcL	-1.38082	4.76233e-09	Down
	GWHPABJS017951	Ribulose bisphosphate carboxylase small subunit OS=Nyssa sinensis OX=561372 GN=F0562_025170 PE=3 SV=1	RbcS	-1.75633	4.29105e-08	Down
	GWHPABJS058956	Ribulose bisphosphate carboxylase small subunit (Fragment) OS=Davidia involucrata OX=16924 GN=Din_025578 PE=3 SV=1	RbcS	-1.80591	1.0822e-07	Down
	GWHPABJS002397	Phosphoglycerate kinase OS=Solanum lycopersicum OX=4081 PE=3 SV=1	PGK	-1.24469	1.04768e-05	Down
	GWHPABJS037620	Phosphoglycerate kinase OS=Davidia involucrata OX=16924 GN=Din_012060 PE=3 SV=1	PGK	-1.68038	4.68096e-07	Down
	GWHPABJS008624	Glyceraldehyde-3-phosphate dehydrogenase OS=Salvia splendens OX=180675 GN=GAPA PE=3 SV=1	GAPA	-1.54372	1.99865e-07	Down
	GWHPABJS058279	Glyceraldehyde-3-phosphate dehydrogenase OS=Davidia involucrata OX=16924 GN=Din_035211 PE=3 SV=1	GAPA	-1.36959	2.72326e-07	Down
	GWHPABJS006104	Triosephosphate isomerase OS=Actinidia chinensis var. chinensis OX=1590841 GN=CEY00_Acc07276 PE=3 SV=1	TPI	-1.08009	5.08557e-07	Down
	GWHPABJS038564	Phosphoenolpyruvate carboxylase OS=Davidia involucrata OX=16924 GN=Din_013457 PE=3 SV=1	PEPC	1.16864	2.37454e-06	Up
	GWHPABJS014111	Malate dehydrogenase [NADP], chloroplastic OS=Davidia involucrata OX=16924 GN=Din_011806 PE=3 SV=1	NADP-MDH	-1.47393	7.24092e-07	Down
	GWHPABJS027151	Malate dehydrogenase [NADP], chloroplastic OS=Davidia involucrata OX=16924 GN=Din_011805 PE=3 SV=1	NADP-MDH	-1.32193	1.7879e-06	Down
	GWHPABJS063705	Malate dehydrogenase (Fragment) OS=Davidia involucrata OX=16924 GN=Din_016121 PE=3 SV=1	MDH1	-1.63487	3.11781e-06	Down
	GWHPABJS015397	Malate dehydrogenase OS=Davidia involucrata OX=16924 GN=Din_038491 PE=3 SV=1	MDH2	-1.47393	3.87389e-06	Down
	GWHPABJS007643	Phosphoenolpyruvate carboxykinase (ATP) OS=Davidia involucrata OX=16924 GN=Din_008469 PE=3 SV=1	PCKA	-1.1976	3.03328e-05	Down
	GWHPABJS025139	Aminotran_1_2 domain-containing protein OS=Davidia involucrata OX=16924 GN=Din_010216 PE=4 SV=1	GGAT	-1.25843	5.05571e-07	Down
	GWHPABJS056360	Aminotran_1_2 domain-containing protein OS=Davidia involucrata OX=16924 GN=Din_010218 PE=4 SV=1	GGAT	-1.1488	5.69617e-05	Down
Proteasome	GWHPABJS014681	Putative 26S proteasome non-ATPase regulatory subunit 3 OS=Davidia involucrata OX=16924 GN=Din_023058 PE=3 SV=1	RPN3	1.10232	0.000982735	Up
	GWHPABJS000631	26S proteasome non-ATPase regulatory subunit 2 homolog OS=Davidia involucrata OX=16924 GN=Din_002035 PE=3 SV=1	RPN1	1.37407	1.08768e-06	Up
	GWHPABJS067494	26S proteasome non-ATPase regulatory subunit 2 homolog OS=Davidia involucrata OX=16924 GN=Din_002035 PE=3 SV=1	RPN1	1.50233	6.71113e-07	Up
	GWHPABJS040537	26S proteasome non-ATPase regulatory subunit 1 homolog OS=Davidia involucrata OX=16924 GN=Din_010370 PE=3 SV=1	RPN2	1.02857	5.13497e-06	Up
	GWHPABJS051153	26S proteasome non-ATPase regulatory subunit 1 homolog OS=Davidia involucrata OX=16924 GN=Din_010370 PE=3 SV=1	RPN2	1.92562	4.59817e-07	Up
	GWHPABJS004745	AAA domain-containing protein OS=Davidia involucrata OX=16924 GN=Din_013291 PE=3 SV=1	RPT5	1.19093	0.000171305	Up
	GWHPABJS033116	Proteasome subunit alpha type OS=Davidia involucrata OX=16924 GN=Din_040730 PE=3 SV=1	PSMA1	1.2461	9.04237e-05	Up
	GWHPABJS022242	Proteasome subunit alpha type OS=Davidia involucrata OX=16924 GN=Din_031601 PE=3 SV=1	PSMA3	1.24489	1.30057e-08	Up
Protein processing in endoplasmic reticulum	GWHPABJS005073	Dolichyl-diphosphooligosaccharide--protein glycosyltransferase subunit 1 OS=Davidia involucrata OX=16924 GN=Din_035316 PE=3 SV=1	OST1	1.19472	1.05665e-06	Up
	GWHPABJS027035	Dolichyl-diphosphooligosaccharide--protein glycosyltransferase subunit 1 OS=Davidia involucrata OX=16924 GN=Din_033813 PE=3 SV=1	OST1	1.20101	1.60155e-05	Up
	GWHPABJS017600	Dolichyl-diphosphooligosaccharide--protein glycotransferase OS=Nyssa sinensis OX=561372 GN=F0562_025452 PE=3 SV=1	STT3	1.29748	2.03889e-06	Up
	GWHPABJS058474	Dolichyl-diphosphooligosaccharide--protein glycotransferase OS=Nyssa sinensis OX=561372 GN=F0562_025452 PE=3 SV=1	STT3	2.03104	7.16039e-08	Up
	GWHPABJS056101	Putative mannosyl-oligosaccharide glucosidase GCS1 OS=Davidia involucrata OX=16924 GN=Din_034759 PE=3 SV=1	MOGS	1.4098	1.30903e-05	Up
	GWHPABJS038920	PHD domain-containing protein OS=Nyssa sinensis OX=561372 GN=F0562_011255 PE=3 SV=1	HSP90B	1.75745	4.16298e-06	Up
	GWHPABJS045187	Putative glucan 1,3-alpha-glucosidase OS=Davidia involucrata OX=16924 GN=Din_012258 PE=3 SV=1	GANAB	1.07451	0.000114432	Up
	GWHPABJS027956	Calreticulin OS=Nyssa sinensis OX=561372 GN=F0562_025544 PE=3 SV=1	CRT	2.17185	9.71005e-07	Up
	GWHPABJS049769	Putative calreticulin-3 (Fragment) OS=Davidia involucrata OX=16924 GN=Din_022215 PE=3 SV=1	CRT	1.60075	3.5864e-06	Up
	GWHPABJS005259	Putative UDP-glucose glycoprotein glucosyltransferase OS=Davidia involucrata OX=16924 GN=Din_009505 PE=3 SV=1	HUGT	1.54003	1.55322e-06	Up
	GWHPABJS015788	Putative UDP-glucose glycoprotein glucosyltransferase OS=Davidia involucrata OX=16924 GN=Din_009501 PE=3 SV=1	HUGT	1.70354	4.81883e-07	Up
	GWHPABJS051530	alpha-1,2-Mannosidase OS=Davidia involucrata OX=16924 GN=Din_021999 PE=3 SV=1	MNS3	1.46571	2.37559e-06	Up
	GWHPABJS057474	Putative SEC12-like protein 2 OS=Davidia involucrata OX=16924 GN=Din_011188 PE=4 SV=1	SEC12	1.49774	1.40375e-05	Up
	GWHPABJS052048	WD_REPEATS_REGION domain-containing protein OS=Nyssa sinensis OX=561372 GN=F0562_018770 PE=3 SV=1	SEC31	1.14012	3.84714e-05	Up
	GWHPABJS063137	WD_REPEATS_REGION domain-containing protein (Fragment) OS=Davidia involucrata OX=16924 GN=Din_039681 PE=3 SV=1	SEC31	1.12565	8.50358e-06	Up
	GWHPABJS061850	Putative Endoplasmic reticulum oxidoreductins 1 isoform 1 OS=Davidia involucrata OX=16924 GN=Din_035885 PE=3 SV=1	ERO1	1.52055	7.35282e-06	Up
	GWHPABJS006889	Protein disulfide-isomerase OS=Davidia involucrata OX=16924 GN=Din_013562 PE=3 SV=1	PDIA1	1.34823	1.73818e-06	Up
	GWHPABJS031631	Thioredoxin domain-containing protein OS=Davidia involucrata OX=16924 GN=Din_020759 PE=4 SV=1	PDIA1	1.34823	3.4686e-05	Up
	GWHPABJS003768	Thioredoxin domain-containing protein (Fragment) OS=Davidia involucrata OX=16924 GN=Din_009041 PE=4 SV=1	TXNDC5	2.24853	1.57108e-06	Up
	GWHPABJS036093	Translocon-associated protein subunit beta OS=Davidia involucrata OX=16924 GN=Din_003372 PE=3 SV=1	SSR2	1.10969	1.07979e-05	Up
	GWHPABJS060134	Putative translocon-associated protein subunit beta-like OS=Davidia involucrata OX=16924 GN=Din_029494 PE=4 SV=1	SSR2	1.10969	3.54837e-05	Up
	GWHPABJS036444	CpSecY OS=Davidia involucrata OX=16924 GN=Din_037512 PE=3 SV=1	SEC61A	-1.03209	0.000112543	Down
	GWHPABJS036044	Putative SecE/sec61-gamma protein transport protein (Fragment) OS=Davidia involucrata OX=16924 GN=Din_041901 PE=3 SV=1	SEC61G	1.0314	0.000502098	Up
	GWHPABJS014507	Putative heat shock protein 70 cognate OS=Davidia involucrata OX=16924 GN=Din_041775 PE=3 SV=1	HSP70	1.57483	4.51892e-06	Up
	GWHPABJS029560	heat shock cognate 70 kDa protein 2-like OS=Nicotiana tabacum OX=4097 GN=LOC107768506 PE=3 SV=1	HSP70	2.36485	2.09661e-07	Up
	GWHPABJS036576	heat shock 70 kDa protein OS=Nicotiana tabacum OX=4097 GN=LOC107796657 PE=3 SV=1	HSP70	2.40626	1.64412e-07	Up
	GWHPABJS045931	heat shock cognate 70 kDa protein 2-like OS=Nicotiana tabacum OX=4097 GN=LOC107768506 PE=3 SV=1	HSP70	2.62807	1.08011e-06	Up
	GWHPABJS066997	Putative heat shock cognate protein 2 OS=Davidia involucrata OX=16924 GN=Din_006737 PE=3 SV=1	HSP70	2.13225	1.5622e-10	Up
	GWHPABJS013772	Putative DNAJ OS=Davidia involucrata OX=16924 GN=Din_002100 PE=3 SV=1	HSP40	1.8524	9.71529e-06	Up
	GWHPABJS067537	Putative DNAJ OS=Davidia involucrata OX=16924 GN=Din_020627 PE=3 SV=1	HSP40	1.38681	2.2526e-06	Up
	GWHPABJS071482	Putative DNAJ OS=Davidia involucrata OX=16924 GN=Din_036933 PE=3 SV=1	HSP40	1.63831	9.72236e-06	Up
	GWHPABJS006384	Putative 17.class II heat shock protein-like OS=Davidia involucrata OX=16924 GN=Din_023001 PE=3 SV=1	HSP20	-1.38458	1.15101e-06	Down
	GWHPABJS012772	SHSP domain-containing protein OS=Davidia involucrata OX=16924 GN=Din_034180 PE=3 SV=1	HSP20	-1.92139	1.62395e-05	Down
	GWHPABJS019946	Putative 17.class III heat shock protein OS=Davidia involucrata OX=16924 GN=Din_003642 PE=3 SV=1	HSP20	-1.72738	8.34246e-07	Down
	GWHPABJS026455	Putative 17.class I heat shock protein-like OS=Davidia involucrata OX=16924 GN=Din_034633 PE=3 SV=1	HSP20	-1.37333	0.000113878	Down
	GWHPABJS040961	Putative 17.class II heat shock protein-like OS=Davidia involucrata OX=16924 GN=Din_023001 PE=3 SV=1	HSP20	-1.8625	8.24292e-05	Down
	GWHPABJS056172	SHSP domain-containing protein OS=Nyssa sinensis OX=561372 GN=F0562_034205 PE=3 SV=1	HSP20	-1.97143	1.17036e-06	Down
	GWHPABJS070359	Alpha crystallin/Hsp20 domain-containing protein OS=Cynara cardunculus var. scolymus OX=59895 GN=Ccrd_018055 PE=3 SV=1	HSP20	-1.49005	9.19841e-07	Down
	GWHPABJS070363	Putative 17.class I heat shock protein-like (Fragment) OS=Davidia involucrata OX=16924 GN=Din_005661 PE=3 SV=1	HSP20	-2.49818	2.31531e-05	Down
	GWHPABJS022775	Putative ATPase, AAA-type, CDC48 protein OS=Davidia involucrata OX=16924 GN=Din_043763 PE=4 SV=1	CDC48	2.38128	2.42804e-07	Up
	GWHPABJS029163	Putative ATPase, AAA-type, CDC48 protein OS=Davidia involucrata OX=16924 GN=Din_043761 PE=4 SV=1	CDC48	1.146	2.66994e-05	Up
	GWHPABJS046177	Cell division cycle protein 48-like protein OS=Nicotiana attenuata OX=49451 GN=CAFP_0 PE=4 SV=1	CDC48	1.26183	3.75122e-05	Up
	GWHPABJS066753	Cell division cycle protein 48-like protein OS=Nicotiana attenuata OX=49451 GN=CAFP_0 PE=4 SV=1	CDC48	2.4019	1.16967e-05	Up
	GWHPABJS016728	Peptide-N(4)-(N-acetyl-beta-glucosaminyl)asparagine amidase OS=Davidia involucrata OX=16924 GN=Din_041593 PE=4 SV=1	PNG1	1.37462	4.51412e-05	Up
	GWHPABJS038389	Putative E3 ubiquitin-protein ligase RMA1H1-like OS=Davidia involucrata OX=16924 GN=Din_002883 PE=4 SV=1	RNF5	-1.8625	1.72491e-05	Down
	GWHPABJS008437	Putative SKP1-like protein 1B (Fragment) OS=Davidia involucrata OX=16924 GN=Din_022581 PE=3 SV=1	SKP1	1.87303	1.4054e-08	Up

## Sheet: Table S3
Table S3 Detailed information of DAMs.
Index	Formula	Compounds	Class I	Class II	BRAC_vs_LEAF_VIP	BRAC_vs_LEAF_P-value	BRAC_vs_LEAF_Fold_Change	BRAC_vs_LEAF_Log2FC	BRAC_vs_LEAF_Type
pme3033	C4H9NO2	N,N-Dimethylglycine	Amino acids and derivatives	Amino acids and derivatives	1.15591	0.000600953	10.8762	3.4431	up
mws0256	C5H11NO2	L-Valine	Amino acids and derivatives	Amino acids and derivatives	1.15309	0.00342469	3.57556	1.83817	up
pme3388	C7H16N4O2	Homoarginine	Amino acids and derivatives	Amino acids and derivatives	1.15576	0.000383135	3.55682	1.83059	up
Zmdp000292	C7H16N4O2	Arginine methyl ester	Amino acids and derivatives	Amino acids and derivatives	1.15228	0.00100947	3.51578	1.81384	up
pmb2857	C11H19NO9	L-Glutamic acid-O-glycoside	Amino acids and derivatives	Amino acids and derivatives	1.14784	0.00266774	2.72038	1.44381	up
mws0254	C6H9N3O2	L-Histidine	Amino acids and derivatives	Amino acids and derivatives	1.15544	5.45227e-05	5.48491	2.45547	up
pme0193	C5H10N2O3	L-Glutamine	Amino acids and derivatives	Amino acids and derivatives	1.15577	0.000452491	5.39071	2.43048	up
mws0671	C4H9NO3	L-Homoserine	Amino acids and derivatives	Amino acids and derivatives	1.15596	0.000351984	3.93109	1.97493	up
pme0026	C6H14N2O2	L-Lysine	Amino acids and derivatives	Amino acids and derivatives	1.15549	0.00101154	5.25319	2.39319	up
pme0006	C5H9NO2	L-Proline	Amino acids and derivatives	Amino acids and derivatives	1.15569	8.57006e-06	2.39714	1.26131	up
mws0230	C4H9NO3	L-Threonine	Amino acids and derivatives	Amino acids and derivatives	1.15271	0.00166448	3.7535	1.90824	up
mws0260	C6H14N4O2	L-Arginine	Amino acids and derivatives	Amino acids and derivatives	1.14791	0.0100335	4.90823	2.2952	up
Lmrj002087	C10H18N2O5	L-Isoleucyl-L-Aspartate	Amino acids and derivatives	Amino acids and derivatives	1.14768	0.00586032	2.48034	1.31054	up
Zmdp001647	C10H18N2O5	γ-Glutamyl-L-valine	Amino acids and derivatives	Amino acids and derivatives	1.13165	1.45679e-05	10.5195	3.395	up
Zmjp000182	C7H16N4O2	N-Monomethyl-L-arginine	Amino acids and derivatives	Amino acids and derivatives	1.15481	0.00131241	3.48615	1.80163	up
pme0010	C3H7NO3	L-Serine	Amino acids and derivatives	Amino acids and derivatives	1.1559	0.00041647	9.49182	3.24668	up
mws0193	C7H15N3O3	L-Homocitrulline	Amino acids and derivatives	Amino acids and derivatives	1.06618	0.0196897	2.43165	1.28194	up
pme0021	C9H11NO2	L-Phenylalanine	Amino acids and derivatives	Amino acids and derivatives	1.15332	0.000167888	2.50937	1.32733	up
pme1210	C5H11NO2S	L-Methionine	Amino acids and derivatives	Amino acids and derivatives	1.12067	0.000716961	2.83027	1.50094	up
Zmdp000972	C4H9NO2S	S-Methyl-L-cysteine	Amino acids and derivatives	Amino acids and derivatives	1.15498	0.00319993	8.39514	3.06955	up
mws0520	C11H13NO4	N-Acetyl-L-tyrosine	Amino acids and derivatives	Amino acids and derivatives	1.14476	0.00021234	3.10661	1.63534	up
pme1712	C11H20N2O6	L-Saccharopine	Amino acids and derivatives	Amino acids and derivatives	1.12177	0.000461768	3.48106	1.79953	up
pme0008	C6H13N3O3	L-Citrulline	Amino acids and derivatives	Amino acids and derivatives	1.15541	0.00194007	9.77854	3.28962	up
mws0250	C9H11NO3	L-Tyrosine	Amino acids and derivatives	Amino acids and derivatives	1.15457	0.00183769	6.98721	2.80472	up
Lmrj002244	C10H14N2O2	Cyclo(Pro-Pro)	Amino acids and derivatives	Amino acids and derivatives	1.15613	0.00349312	7108.78	12.7954	up
pmb2855	C11H20N2O8	L-Glutamine-O-glycoside	Amino acids and derivatives	Amino acids and derivatives	1.1003	0.000554487	3.56854	1.83533	up
mws0282	C11H12N2O2	L-Tryptophan	Amino acids and derivatives	Amino acids and derivatives	1.15599	0.000833579	14.0293	3.81037	up
Zmyn000155	C7H14N2O3	N-α-Acetyl-L-ornithine	Amino acids and derivatives	Amino acids and derivatives	1.15607	0.000323377	12.9958	3.69997	up
pme1086	C10H17N3O6S	Glutathione reduced form	Amino acids and derivatives	Amino acids and derivatives	1.13142	0.00217322	2.39813	1.26191	up
pme2527	C5H12N2O2	L-Ornithine	Amino acids and derivatives	Amino acids and derivatives	1.14477	3.68197e-05	12.3321	3.62435	up
pme0122	C8H16N2O3	N6-Acetyl-L-lysine	Amino acids and derivatives	Amino acids and derivatives	1.13868	0.00047309	6.41474	2.68139	up
Zmgn002106	C11H13NO3	N-Acetyl-L-phenylalanine	Amino acids and derivatives	Amino acids and derivatives	1.11619	0.0026303	2.52654	1.33716	up
pme2914	C6H10O5	3-Hydroxy-3-methylpentane-1,5-dioic acid	Amino acids and derivatives	Amino acids and derivatives	1.14739	4.10489e-05	5.65251	2.49889	up
pme3193	C4H7NO3	N-Acetyl-L-glycine	Amino acids and derivatives	Amino acids and derivatives	1.15532	0.0232251	1872.9	10.8711	up
pmb2591	C13H14N2O3	N-Acetyl-L-Tryptophan	Amino acids and derivatives	Amino acids and derivatives	1.08257	0.00295835	2.92569	1.54878	up
pmb0962	C10H22N2O4	L-Lysine-Butanoic Acid	Amino acids and derivatives	Amino acids and derivatives	1.06028	0.0095003	3.40957	1.76959	up
mws5035	C15H22N2O3	L-Leucyl-L-phenylalanine	Amino acids and derivatives	Amino acids and derivatives	1.12852	0.000488528	2.35055	1.233	up
ML10198895	C3H7NO2	N-Methylglycine	Amino acids and derivatives	Amino acids and derivatives	1.10472	0.0554686	3.63763	1.863	up
pme1987	C3H7NO2	L-Alanine	Amino acids and derivatives	Amino acids and derivatives	1.07977	0.0460884	3.2848	1.7158	up
mws0227	C6H13NO2	L-Leucine	Amino acids and derivatives	Amino acids and derivatives	1.15391	5.90064e-06	2.88749	1.52982	up
Hmlp001371	C12H14N2O3	Cyclo(Tyr-Ala)	Amino acids and derivatives	Amino acids and derivatives	1.04593	0.00139436	5.19646	2.37753	up
mws0216	C5H9NO3	Trans-4-Hydroxy-L-proline	Amino acids and derivatives	Amino acids and derivatives	1.04578	0.0575654	3.04225	1.60514	up
mws0263	C5H7NO3	5-Oxo-L-Proline	Amino acids and derivatives	Amino acids and derivatives	1.15433	0.0347771	1315.78	10.3617	up
Lmhp003064	C14H16N2O2	Cyclo(Pro-Phe)	Amino acids and derivatives	Amino acids and derivatives	1.14797	0.0695783	314.941	8.29894	up
pmb0142	C9H8O3	Caffeic aldehyde	Phenolic acids	Phenolic acids	1.15622	3.27715e-05	0.0605425	-4.04591	down
Zmxn003874	C31H38O11	7,8-Dihydro-Buddlenol B(threo)	Phenolic acids	Phenolic acids	1.15476	0.000415705	0.305174	-1.7123	down
mws1505	C17H16O4	Phenethyl caffeate	Phenolic acids	Phenolic acids	1.15326	0.000342349	11.9097	3.57406	up
pmb0069	C7H7NO	Benzamide	Phenolic acids	Phenolic acids	1.15433	1.36942e-06	0.357016	-1.48594	down
Lmhn102068	C13H12O8	2-O-Caffeoylmalic acid	Phenolic acids	Phenolic acids	1.13581	0.00692995	6.63152	2.72934	up
ML10179289	C8H10O	2-Phenylethanol	Phenolic acids	Phenolic acids	1.14926	5.93262e-05	0.38974	-1.35942	down
mws0906	C16H22O8	Coniferin	Phenolic acids	Phenolic acids	1.15535	0.000163489	4.04534	2.01626	up
pmn001519	C15H12O9	Galloyl Methyl gallate	Phenolic acids	Phenolic acids	1.15428	0.000158381	0.0336047	-4.89519	down
pme3443	C11H12O4	Sinapinaldehyde	Phenolic acids	Phenolic acids	1.15573	4.5526e-08	0.263859	-1.92216	down
Lmtn002565	C14H18O9	1-O-Vanilloyl-D-Glucose	Phenolic acids	Phenolic acids	1.14746	0.00614744	32.7405	5.03301	up
Lmsn004384	C29H26O16	1,4-Di-O-galloyl-2-O-p-coumaroyl-β-D-glucose*	Phenolic acids	Phenolic acids	1.15452	0.0349328	3024.17	11.5623	up
Lmsn006346	C29H26O15	1,6-Di-O-galloyl-3-O-Cinnamoyl-β-D-glucose	Phenolic acids	Phenolic acids	1.14431	0.000436748	0.397497	-1.33098	down
Hmtn001302	C13H16O8	Glucosyloxybenzoic acid	Phenolic acids	Phenolic acids	1.15253	0.00105602	0.410766	-1.28361	down
Lmsn005122	C22H22O11	1-O-Galloyl-6-O-Cinnamoyl-β-D-glucose*	Phenolic acids	Phenolic acids	1.15295	0.000878211	0.382566	-1.38622	down
Hmhn000927	C12H16O8	Phloroglucinol-1-O-β-D-glucopyranoside	Phenolic acids	Phenolic acids	1.07312	0.0610503	0.368526	-1.44016	down
pmb3055	C22H26O14	p-Coumaroylquinic acid-4'-O-glucuronide	Phenolic acids	Phenolic acids	1.15094	0.00195353	2.49999	1.32192	up
Zmhn005413	C15H12O9	p-Dimeric galloyl methyl ester	Phenolic acids	Phenolic acids	1.15565	0.00214872	0.0397691	-4.65221	down
mws2212	C9H8O4	Caffeic acid	Phenolic acids	Phenolic acids	1.15362	3.65437e-06	2.41385	1.27133	up
Cmsn000894	C14H18O11	7-O-Galloyl-D-sedoheptulose	Phenolic acids	Phenolic acids	1.15475	0.0346057	0.000185345	-12.3975	down
Lmfn001337	C27H24O18	1,2,3-Tri-O-galloyl-β-D-glucose*	Phenolic acids	Phenolic acids	1.15203	0.00545649	0.263763	-1.92269	down
Zmhn003297	C21H20O14	3-O-Digalloyl quinic acid	Phenolic acids	Phenolic acids	1.14537	0.0095109	0.458436	-1.12521	down
HJN037	C8H8O5	4-O-Methylgallic Acid	Phenolic acids	Phenolic acids	1.15526	0.00191712	0.160285	-2.64129	down
Lmgp002593	C7H6O2	3-hydroxybenzaldehyde	Phenolic acids	Phenolic acids	1.15617	0.00266932	25295.3	14.6266	up
Lmfn001209	C27H24O18	1,3,6-Tri-O-galloyl-β-D-glucose*	Phenolic acids	Phenolic acids	1.12554	0.0100183	0.245622	-2.02549	down
pmn001534	C34H28O22	1,2,3,6-Tetra-O-galloyl-β-D-glucose	Phenolic acids	Phenolic acids	1.15262	2.93739e-05	0.410226	-1.28551	down
Lmsn002548	C15H18O9	1-O-Caffeoyl-β-D-glucose	Phenolic acids	Phenolic acids	1.15382	9.89308e-06	2.41362	1.2712	up
Jmwn002620	C15H18O9	Vanillic Acid-4-O-Glucuronide	Phenolic acids	Phenolic acids	1.15382	9.89308e-06	2.41362	1.2712	up
pme0309	C8H8O5	3-O-Methylgallic Acid	Phenolic acids	Phenolic acids	1.15598	0.000524845	0.164649	-2.60254	down
pmn001513	C14H10O9	Digallic Acid	Phenolic acids	Phenolic acids	1.0647	0.0700437	0.369654	-1.43575	down
Lmmp003042	C8H8O4	Protocatechuic Acid Methyl Ester	Phenolic acids	Phenolic acids	1.15089	0.0024846	13.1614	3.71824	up
Lmtn000940	C14H18O10	1-O-(3,4-Dihydroxy-5-methoxy-benzoyl)-glucoside	Phenolic acids	Phenolic acids	1.15463	4.94126e-05	0.258633	-1.95102	down
mws1584	C25H24O12	1,3-O-Dicaffeoylquinic Acid (Cynarin)	Phenolic acids	Phenolic acids	1.08768	0.0444121	2.25469	1.17293	up
Lmsn005333	C22H22O11	4-O-Galloyl-1-O-Cinnamoyl-β-D-glucose*	Phenolic acids	Phenolic acids	1.14097	0.00298245	0.391201	-1.35402	down
Lmqn005404	C20H20O12	4-Hydroxybenzoyl-1-O-(6''-O-galloyl)glucoside	Phenolic acids	Phenolic acids	1.15281	0.000209881	0.169659	-2.55929	down
mws2213	C9H8O2	Cinnamic acid	Phenolic acids	Phenolic acids	1.04596	0.00273138	0.310946	-1.68526	down
Cmzn005999	C21H22O11	Dunalianoside B	Phenolic acids	Phenolic acids	1.15183	0.000695826	3.91652	1.96957	up
MWSmce230	C8H8O5	Methyl gallate	Phenolic acids	Phenolic acids	1.15484	0.00286944	0.165988	-2.59085	down
pmb0824	C25H28O13	Syringic acid-4-O-(6''-feruloyl)glucoside	Phenolic acids	Phenolic acids	1.10741	0.000492448	6.26371	2.64702	up
Lmlp002765	C15H16O2	Stilbostemin B	Phenolic acids	Phenolic acids	1.1489	0.000302547	2.75726	1.46324	up
MWSmce490	C8H8O4	2',4',6'-Trihydroxyacetophenone	Phenolic acids	Phenolic acids	1.15527	0.000692753	44.5116	5.47611	up
mws1212	C11H12O4	Ferulic acid methyl ester	Phenolic acids	Phenolic acids	1.11157	0.0016058	0.365869	-1.4506	down
Lmmn003663	C14H18O9	5-Glucosyloxy-2-Hydroxybenzoic acid methyl ester	Phenolic acids	Phenolic acids	1.15447	0.00233172	19.5642	4.29015	up
Zmhn001926	C13H16O8	1-O-Salicyloyl-β-D-glucose	Phenolic acids	Phenolic acids	1.15376	0.00125933	0.382176	-1.38769	down
Lmgn001670	C7H6O3	Salicylic acid	Phenolic acids	Phenolic acids	1.14895	0.000139506	2.21233	1.14557	up
Lmzn001582	C18H28O9	5'-Glucosyloxyjasmanic acid	Phenolic acids	Phenolic acids	1.13925	0.000427291	0.468582	-1.09363	down
Lmsn005754	C22H22O11	1-O-Galloyl-2-O-Cinnamoyl-β-D-glucose	Phenolic acids	Phenolic acids	1.13509	0.0053196	0.431264	-1.21336	down
Hmbp006861	C23H24O9	1,2-O-Diferuloylglycerol	Phenolic acids	Phenolic acids	1.15616	0.00170923	1276.01	10.3174	up
Cmzn005251	C21H22O10	6-O-Caffeoylarbutin	Phenolic acids	Phenolic acids	1.13913	0.000158972	2.14529	1.10117	up
Zmhn001883	C14H18O9	Vanillic acid-4-O-glucoside	Phenolic acids	Phenolic acids	1.15511	0.00352708	54.6777	5.77288	up
MWSmce467	C9H10O2	4-Allylcatechol	Phenolic acids	Phenolic acids	1.1376	0.00954036	2.36044	1.23905	up
Cmzn005970	C21H22O10	Dunalianoside A	Phenolic acids	Phenolic acids	1.14949	8.52596e-06	3.83996	1.94109	up
pmn001629	C20H20O14	Digalloylglucose	Phenolic acids	Phenolic acids	1.05427	0.00569486	0.344478	-1.53752	down
pmb3064	C22H28O13	3-O-p-Coumaroylquinic acid-O-glucoside	Phenolic acids	Phenolic acids	1.15405	0.0360754	0.000704751	-10.4706	down
Lmfn001062	C27H24O18	2,4,6-Tri-O-galloyl-D-glucose	Phenolic acids	Phenolic acids	1.11898	8.98611e-05	0.15081	-2.72919	down
pmf0426	C41H32O26	1,2,3,4,6-Penta-O-galloyl-β-D-glucose	Phenolic acids	Phenolic acids	1.15053	3.29152e-07	0.0794837	-3.6532	down
Zmyn002919	C8H8O2	2-Methylbenzoic acid	Phenolic acids	Phenolic acids	1.15302	1.21424e-05	4.31073	2.10793	up
mws0028	C8H8O4	Vanillic acid	Phenolic acids	Phenolic acids	1.14106	0.0127034	2.51592	1.33109	up
mws0566	C7H8O2	4-Methylcatechol	Phenolic acids	Phenolic acids	1.15342	0.0632929	1182.75	10.2079	up
Lmmn000774	C15H20O9	Dihydrocaffeoylglucose	Phenolic acids	Phenolic acids	1.02983	0.0868666	2.23471	1.16009	up
pmb3068	C16H18O8	1-O-p-Coumaroylquinic acid	Phenolic acids	Phenolic acids	1.15621	0.000552743	1961.17	10.9375	up
Lmhn002926	C13H12O7	p-Coumaroylmalic acid	Phenolic acids	Phenolic acids	1.01384	0.0682933	0.473361	-1.07899	down
Zmyp000878	C10H13N5O5	Crotonoside; 2-Hydroxyadenosine	Nucleotides and derivatives	Nucleotides and derivatives	1.15509	1.7549e-06	2.60075	1.37893	up
Lmqp000329	C8H14N3O7P	5-Aminoimidazole ribonucleotide	Nucleotides and derivatives	Nucleotides and derivatives	1.14962	0.00678197	2.7299	1.44885	up
pme1178	C10H13N5O5	Guanosine	Nucleotides and derivatives	Nucleotides and derivatives	1.11837	0.00057333	3.0031	1.58645	up
pme3961	C10H13N5O3	2'-Deoxyadenosine	Nucleotides and derivatives	Nucleotides and derivatives	1.15459	1.74691e-06	0.470264	-1.08846	down
pme1109	C5H5N5O	Guanine	Nucleotides and derivatives	Nucleotides and derivatives	1.15469	1.07819e-05	2.50821	1.32666	up
pme1194	C9H13N3O4	2'-Deoxycytidine	Nucleotides and derivatives	Nucleotides and derivatives	1.14443	0.000870697	0.46768	-1.09641	down
ML10180524	C9H13N3O5	Cytarabine	Nucleotides and derivatives	Nucleotides and derivatives	1.14761	2.29308e-05	2.94718	1.55934	up
mws0847	C6H7N5	1-Methyladenine	Nucleotides and derivatives	Nucleotides and derivatives	1.1437	7.25385e-05	0.369196	-1.43754	down
pmc0274	C6H6N4S	6-Methylmercaptopurine	Nucleotides and derivatives	Nucleotides and derivatives	1.15524	0.000585221	2.53935	1.34446	up
mws1060	C10H12N4O5	9-(Arabinosyl)hypoxanthine	Nucleotides and derivatives	Nucleotides and derivatives	1.1371	0.0032514	0.497136	-1.00829	down
pme3337	C14H17N5O8	Succinyladenosine	Nucleotides and derivatives	Nucleotides and derivatives	1.14669	0.00236054	0.452891	-1.14277	down
mws0248	C9H12N2O6	Uridine	Nucleotides and derivatives	Nucleotides and derivatives	1.10326	0.00115519	2.33149	1.22125	up
MWS5173	C4H5N3O	Isocytosine	Nucleotides and derivatives	Nucleotides and derivatives	1.14318	0.00517294	12.06	3.59216	up
MWS4525	C6H7N5O	6-O-methylguanine	Nucleotides and derivatives	Nucleotides and derivatives	1.15288	0.0644393	3969.34	11.9547	up
mws0874	C10H14N5O7P	3'-Adenylic Acid	Nucleotides and derivatives	Nucleotides and derivatives	1.15005	0.101835	0.000986346	-9.98562	down
pme1373	C9H14N3O7P	2'-Deoxycytidine-5'-monophosphate	Nucleotides and derivatives	Nucleotides and derivatives	1.13082	0.00300025	2.11293	1.07924	up
pme2651	C21H28N7O17P3	NADP (Nicotinamide adenine dinucleotide phosphate)	Nucleotides and derivatives	Nucleotides and derivatives	1.1448	0.00862293	0.320632	-1.64101	down
pmb0981	C10H14N5O7P	Adenosine 5'-monophosphate	Nucleotides and derivatives	Nucleotides and derivatives	1.15133	0.00278665	0.353062	-1.50201	down
pme0264	C10H14N2O5	Thymidine	Nucleotides and derivatives	Nucleotides and derivatives	1.14918	0.000183194	2.27227	1.18414	up
MWSmce668	C10H16N5O13P3	ATP; Adenosine 5'-Triphosphate	Nucleotides and derivatives	Nucleotides and derivatives	1.1248	0.00106345	2.69859	1.4322	up
pme3968	C6H7N5O	7-Methylguanine	Nucleotides and derivatives	Nucleotides and derivatives	1.15431	0.0380119	2224.49	11.1193	up
Lmsn006905	C31H32O13	Phloretin-4'-O-(6''-Feruloyl)glucoside	Flavonoids	Chalcones	1.14221	0.000326201	0.466516	-1.1	down
Lmlp006175	C21H22O10	Isosalipurposide (Phlorizin Chalcone)	Flavonoids	Chalcones	1.15407	0.00202472	2.67247	1.41817	up
Xmgp006913	C20H20O5	2,4,2',4'-tetrahydroxy-3'-prenylchalcone	Flavonoids	Chalcones	1.14501	7.02359e-05	0.360704	-1.47111	down
Lmfn004093	C21H24O10	Phloretin-4'-O-glucoside (Trilobatin)	Flavonoids	Chalcones	1.1429	0.00327814	2.63239	1.39638	up
Smfp005803	C28H34O14	Didymin (Isosakuranetin-7-O-rutinoside)	Flavonoids	Flavanones	1.15491	0.000636943	0.293894	-1.76663	down
Lmsp009245	C18H18O7	3',5-Dihydroxy-4',6,7-Trimethoxyflavanone	Flavonoids	Flavanones	1.14883	0.0685938	224.7	7.81186	up
Lmyp004617	C21H22O9	Pinocembrin-7-O-glucoside (Pinocembroside)	Flavonoids	Flavanones	1.15154	0.00140431	0.194553	-2.36177	down
pme1611	C21H22O10	Isohemiphloin	Flavonoids	Flavanones	1.14796	0.00294285	4.23765	2.08327	up
HJN076	C27H32O13	Pinocembrin-7-O-neohesperidoside	Flavonoids	Flavanones	1.12115	0.0414589	0.27024	-1.88769	down
HJN086	C21H22O11	Eriodictyol-3'-O-glucoside	Flavonoids	Flavanones	1.14627	0.00821398	4.12935	2.04591	up
HJN087	C21H22O10	Naringenin-4'-O-glucoside	Flavonoids	Flavanones	1.15055	7.50036e-05	3.80064	1.92624	up
HJN090	C21H22O10	Butin-7-O-glucoside	Flavonoids	Flavanones	1.15477	0.00104915	3.96005	1.98552	up
mws0044	C15H12O7	Taxifolin(Dihydroquercetin)	Flavonoids	Flavanonols	1.14641	7.24609e-05	0.484619	-1.04508	down
mws1174	C17H14O6	3-O-Acetylpinobanksin	Flavonoids	Flavanonols	1.1459	3.83045e-05	4.38358	2.13211	up
mws0744	C15H12O8	Dihydromyricetin (Ampelopsin)	Flavonoids	Flavanonols	1.07411	0.00251258	2.51026	1.32783	up
mws1094	C15H12O6	Aromadendrin (Dihydrokaempferol)	Flavonoids	Flavanonols	1.15499	8.65249e-05	0.209193	-2.2571	down
Lmmn004625	C21H22O11	Dihydrokaempferol-7-O-glucoside	Flavonoids	Flavanonols	1.14992	6.53231e-06	4.31391	2.109	up
Cmsp004086	C16H14O6	Dihydrokaempferide	Flavonoids	Flavanonols	1.0906	0.0536252	2.67366	1.41882	up
pmb0580	C21H20O9	Chrysin-5-O-glucoside (Toringin)	Flavonoids	Flavones	1.12184	0.0289149	2.42902	1.28037	up
mws0055	C20H20O7	Tangeretin (4',5,6,7,8-Pentamethoxyflavone)	Flavonoids	Flavones	1.15601	0.00662107	2981.7	11.5419	up
Zmhp003514	C16H12O6	6,7,8-Tetrahydroxy-5-methoxyflavone	Flavonoids	Flavones	1.15099	8.68853e-06	0.284678	-1.8126	down
pme0088	C15H10O6	Luteolin (5,7,3',4'-Tetrahydroxyflavone)	Flavonoids	Flavones	1.13302	0.00430596	2.12993	1.09081	up
pmb2999	C22H22O11	Chrysoeriol-5-O-glucoside	Flavonoids	Flavones	1.08062	0.00178109	4.12573	2.04465	up
Hmjn004446	C30H26O13	Luteolin-7-O-(6''-caffeoyl)rhamnoside	Flavonoids	Flavones	1.15528	2.37448e-06	0.226637	-2.14155	down
Hmmn003584	C33H40O19	Luteolin-7-O-rutinoside-5-O-rhamnoside	Flavonoids	Flavones	1.13542	0.000912071	0.193922	-2.36645	down
pmp001127	C16H12O6	Chrysoeriol; 5,7,4'-Trihydroxy-3'-Methoxyflavone	Flavonoids	Flavones	1.14438	0.00114299	0.28839	-1.79391	down
mws0043	C21H22O8	Nobiletin (5,6,7,8,3',4'-Hexamethoxyflavone)	Flavonoids	Flavones	1.02144	0.0679623	3.3467	1.74274	up
Lmlp005572	C21H20O10	Galangin-7-O-glucoside	Flavonoids	Flavones	1.1236	0.00558262	3.70933	1.89116	up
pmp001079	C27H30O15	Luteolin-7-O-neohesperidoside (Lonicerin)	Flavonoids	Flavones	1.14606	0.0150046	7.97683	2.99582	up
mws0129	C16H12O5	Genkwanin (Apigenin 7-methyl ether)	Flavonoids	Flavones	1.02454	0.138739	2.76535	1.46746	up
mws0920	C15H10O7	Tricetin (5,7,3',4',5'-Pentahydroxyflavone)	Flavonoids	Flavones	1.15624	0.000267353	7652.57	12.9017	up
mws0051	C16H12O5	Acacetin	Flavonoids	Flavones	1.00507	0.150901	2.72976	1.44877	up
pmp000577	C26H20O8	Acacetin-7-O-glucuronide	Flavonoids	Flavones	1.15624	0.000219996	0.00128783	-9.60085	down
pmp000583	C22H20O12	Diosmetin-7-O-glucuronide	Flavonoids	Flavones	1.14047	0.119307	0.00231123	-8.75712	down
mws0072	C21H20O10	Apigenin-5-O-glucoside	Flavonoids	Flavones	1.10332	0.025464	4.23223	2.08142	up
pmp001110	C25H26O13	Apigenin-6-C-xyloside-8-C-arabinoside	Flavonoids	Flavones	1.12712	0.000596959	0.481424	-1.05462	down
Lmnp002584	C28H32O16	Hispidulin-8-C-(2''-O-glucosyl)glucoside	Flavonoids	Flavones	1.15448	0.0224976	0.00265895	-8.55493	down
Hmmp002322	C40H52O24	Chrysoeriol-5,7-di-O-rutinoside	Flavonoids	Flavones	1.15525	0.0212891	2353.52	11.2006	up
Hmmp002169	C39H50O24	Luteolin-5,7-di-O-rutinoside	Flavonoids	Flavones	1.15617	0.00282793	4042.59	11.9811	up
Hmcp002207	C22H22O12	Isorhamnetin-7-O-glucoside (Brassicin)*	Flavonoids	Flavonols	1.14472	9.35191e-05	2.09058	1.0639	up
Lmjp003044	C22H22O12	Isorhamnetin-3-O-Glucoside*	Flavonoids	Flavonols	1.15405	2.30866e-05	2.27974	1.18887	up
pmb0645	C28H34O16	Hesperetin-6-C-glucoside-7-O-glucoside	Flavonoids	Flavonols	1.15304	2.92445e-06	2.94522	1.55837	up
Lmjp004941	C16H12O6	3,5,4'-Trihydroxy-7-methoxyflavone (Rhamnocitrin)	Flavonoids	Flavonols	1.1527	9.16229e-06	0.277638	-1.84872	down
pmp001309	C21H20O12	6-Hydroxykaempferol-7-O-glucoside	Flavonoids	Flavonols	1.14042	0.000143756	3.87307	1.95348	up
Zmhp002730	C27H30O17	6-Hydroxykaempferol-6,7-O-Diglucoside	Flavonoids	Flavonols	1.14988	0.00103566	2.93611	1.55391	up
pmb0618	C28H34O16	Hesperetin-8-C-glucoside-3'-O-glucoside	Flavonoids	Flavonols	1.13985	0.0074813	2.01724	1.01238	up
pme2954	C15H10O7	Quercetin	Flavonoids	Flavonols	1.15014	0.000385865	2.62192	1.39062	up
Lmqp007185	C30H26O12	Kaempferol-3-O-(4''-O-p-Coumaroyl)rhamnoside*	Flavonoids	Flavonols	1.0052	0.0162288	2.45355	1.29487	up
Xmbp007290	C30H26O13	Castanoside A [Kaempferol-3-O-(6''-p-coumaroyl)mannoside]	Flavonoids	Flavonols	1.15504	3.18688e-05	0.294455	-1.76388	down
Lmyp005328	C30H26O13	Quercetin-3-O-(2''-O-cinnamoyl)Glucoside	Flavonoids	Flavonols	1.07048	0.0113492	0.422859	-1.24175	down
mws2186	C20H18O11	Avicularin(Quercetin-3-O-α-L-arabinofuranoside)	Flavonoids	Flavonols	1.14101	0.0112883	2.10719	1.07532	up
mws1068	C15H10O6	Kaempferol (3,5,7,4'-Tetrahydroxyflavone)	Flavonoids	Flavonols	1.14863	8.47981e-05	0.421888	-1.24507	down
MWSHY0067	C27H30O16	Quercetin-3-O-rutinoside (Rutin)*	Flavonoids	Flavonols	1.1247	0.00112475	6.96555	2.80024	up
pmp001310	C27H30O17	6-Hydroxykaempferol-3,6-O-Diglucoside	Flavonoids	Flavonols	1.15009	0.00174254	2.84314	1.50749	up
Hmdp001794	C35H28O20	Quercetin-3-O-(2'',3''-O-digalloyl)-glucoside	Flavonoids	Flavonols	1.15624	0.000517798	0.000320834	-11.6059	down
MWSHY0162	C27H30O17	Quercetin-3-O-sophoroside (Baimaside)	Flavonoids	Flavonols	1.14979	0.000216225	2.77743	1.47375	up
Lmjp002906	C22H22O12	Rhamnetin-3-O-Glucoside*	Flavonoids	Flavonols	1.15378	9.72234e-05	2.28235	1.19052	up
pmn001640	C20H18O12	Myricetin-3-O-arabinoside*	Flavonoids	Flavonols	1.12568	0.0277365	2.76713	1.46839	up
Lmdp004574	C37H38O20	Quercetin-3-O-(2'''-O-feruloyl)sophoroside	Flavonoids	Flavonols	1.09586	0.00123138	2.82398	1.49773	up
Lmmn004912	C16H12O7	3-O-Methylquercetin	Flavonoids	Flavonols	1.15623	0.000404718	2559	11.3214	up
Zmgp002857	C33H40O20	Quercetin-3-O-α-rhamnosyl (1→2)-[α-rhamnosyl (1→6)]-β-glucoside	Flavonoids	Flavonols	1.1538	0.0352516	864.54	9.75579	up
Lmmp006709	C30H26O12	Kaempferol-3-O-(4''-p-coumaroyl)rhamnoside	Flavonoids	Flavonols	1.06282	0.0884253	2.45382	1.29503	up
Lmln001951	C26H28O16	Quercetin-3-O-(6''-O-arabinosyl)glucoside	Flavonoids	Flavonols	1.12954	0.0041108	11.3409	3.50347	up
MWSslk254	C27H30O15	Kaempferol-3-O-glucorhamnoside*	Flavonoids	Flavonols	1.09593	0.000534145	6.81019	2.7677	up
Zmcn004206	C36H36O19	kaempferol-3-caffeoyldiglucoside	Flavonoids	Flavonols	1.08663	0.017216	2.90919	1.54062	up
mws0988	C16H12O7	Rhamnetin; 3,5,3',4'-Tetrahydroxy-7-Methoxyflavone	Flavonoids	Flavonols	1.15227	3.63326e-06	3.58479	1.84189	up
MWSHY0142	C28H24O16	Quercetin-3-O-(2''-O-galloyl)galactoside	Flavonoids	Flavonols	1.12741	0.0261328	4.44792	2.15313	up
Lmfn003630	C20H18O12	Myricetin-3-O-xyloside*	Flavonoids	Flavonols	1.15284	1.2926e-05	2.79531	1.48301	up
pme1605	C27H30O15	Kaempferol-3-O-robinobioside(Biorobin)	Flavonoids	Flavonols	1.02119	0.0148781	2.15651	1.1087	up
HJAP018	C23H22O14	Myricetin-3-O-(6''-acetyl)glucoside	Flavonoids	Flavonols	1.13872	0.000206269	2.32785	1.219	up
mws0032	C15H10O8	Myricetin	Flavonoids	Flavonols	1.08036	0.0192938	3.14734	1.65413	up
Zmcp003989	C27H30O15	Kaempferol-3-O-rhamnosyl(1→2)glucoside	Flavonoids	Flavonols	1.13719	0.0139908	5.65261	2.49892	up
GQ512001	C33H40O21	Quercetin-3-O-glucosyl(1→3)rhamnosyl(1→6)Galactoside	Flavonoids	Flavonols	1.0918	0.00101212	0.217865	-2.19849	down
Lmsp004166	C27H30O16	Quercetin-3-O-glucoside-7-O-rhamnoside*	Flavonoids	Flavonols	1.15595	0.000229052	7.63422	2.93248	up
Lmmp003091	C27H30O16	Quercetin-3-O-(4''-O-glucosyl)rhamnoside*	Flavonoids	Flavonols	1.13272	0.00238729	8.17974	3.03206	up
Lmyp003873	C28H24O16	Quercetin-3-O-(2''-O-galloyl)glucoside	Flavonoids	Flavonols	1.15567	0.0144539	5028.68	12.296	up
MWSHY0061	C27H30O15	Kaempferol-3-O-neohesperidoside*	Flavonoids	Flavonols	1.15131	0.000288646	6.03148	2.59251	up
pmp000596	C27H30O17	Quercetin-3-O-(2''-O-galactosyl)glucoside	Flavonoids	Flavonols	1.14431	0.00124839	4.50775	2.17241	up
Lssp210058	C27H30O16	Quercetin-3-O-robinobioside*	Flavonoids	Flavonols	1.08484	0.0350765	2.01727	1.01241	up
Hmcp001829	C27H30O15	Quercetin-3,7-Di-O-rhamnoside	Flavonoids	Flavonols	1.05755	0.073489	3.57866	1.83942	up
Lmdp004160	C36H36O20	Quercetin-3-O-(2'''-O-caffeoyl)sophoroside	Flavonoids	Flavonols	1.10517	0.0380231	4.44723	2.15291	up
Xmyp004945	C33H40O20	Kaempferol-3-O-(6''-Rhamnosyl-2''-Glucosyl)Glucoside (Camelliaside A)	Flavonoids	Flavonols	1.14282	0.0135096	4.18774	2.06617	up
Lmmp002995	C30H32O20	Quercetin-7-O-(2''-malonyl)glucosyl-5-O-glucoside	Flavonoids	Flavonols	1.15187	0.0687078	3436.14	11.7466	up
Lmjp003360	C35H40O24	Quercetin-3-O-(2''-O-malonyl)sophoroside-7-O-arabinoside	Flavonoids	Flavonols	1.15613	0.00209971	1335.52	10.3832	up
pme3285	C15H14O5	Afzelechin (3,5,7,4'-Tetrahydroxyflavan)	Flavonoids	Flavanols	1.14007	0.0125923	0.480493	-1.05741	down
Zmdn002353	C21H24O11	Epicatechin-6-C-β-D-glucopyranoside*	Flavonoids	Flavanols	1.15187	0.100666	2279.83	11.1547	up
pme0460	C15H14O6	Epicatechin	Flavonoids	Flavanols	1.14299	0.00119784	2.4612	1.29936	up
pmn001416	C24H20O9	Catechin-(7,8-bc)-4α-(3,4-dihydroxyphenyl)-dihydro-2-(3H)-one	Flavonoids	Flavanols	1.15112	8.93009e-05	2.77896	1.47455	up
Zmdn002400	C21H24O11	Epicatechin-3'-O-β-D-glucopyranoside*	Flavonoids	Flavanols	1.15514	0.0210915	1105.03	10.1099	up
pmn001477	C20H20O11	4-C-Glucose-1,3,6-trihydroxy-7-methoxyxanthone	Flavonoids	Other Flavonoids	1.09166	0.0154951	2.3905	1.25731	up
Rfmb25702	C28H34O12	Pinoresinol-4-O-(6''-acetyl)glucoside	Lignans and Coumarins	Lignans	1.14914	0.00773236	0.173156	-2.52986	down
Cmsp004305	C25H32O10	(7S,8R-Threo-3',4,9'-trihydroxy-3-methoxy-4',7-epoxy-neolignan-9-O-rhamnoside	Lignans and Coumarins	Lignans	1.15543	0.0225402	0.000306311	-11.6727	down
Hmbp002498	C21H26O13	Scopoletin-7-O-xylosyl(1→6)glucoside	Lignans and Coumarins	Coumarins	1.11704	0.000843983	2.26681	1.18066	up
Lbhp011918	C21H26O14	Esculin glucoside	Lignans and Coumarins	Coumarins	1.13783	0.0119345	4.06139	2.02197	up
mws1077	C16H18O9	Scopoletin-7-O-glucoside (Scopolin)	Lignans and Coumarins	Coumarins	1.12342	0.0157525	2.23443	1.15991	up
Lmbn001162	C15H16O9	Esculetin-7-O-glucoside	Lignans and Coumarins	Coumarins	1.14651	0.00790413	0.444015	-1.17132	down
mws1015	C15H16O9	Esculin (6,7-Dihydroxycoumarin-6-O-glucoside)	Lignans and Coumarins	Coumarins	1.13123	0.0014308	0.457453	-1.1283	down
Cmyn001328	C15H16O9	Daphnin	Lignans and Coumarins	Coumarins	1.14736	4.26206e-05	0.425635	-1.23231	down
Zmpn003044	C9H6O3	Umbelliferone	Lignans and Coumarins	Coumarins	1.15609	0.0048869	3333.25	11.7027	up
Lssp210280	C19H18O11	1,5-dihydroxy ketone-6 murine O-β-D-glucoside	Others	Others	1.15384	0.00013011	6.14743	2.61998	up
pmb0764	C6H9NOS	4-Methyl-5-thiazoleethanol	Others	Others	1.04721	0.00401641	3.77024	1.91465	up
Lmln001856	C21H20O13	5,7-Dihydroxy-4-oxo-2-(3,4,5-trihydroxyphenyl)-4H-chromen-3-yl-alloside	Others	Others	1.12537	0.0149177	2.81609	1.49369	up
Lmsn000381	C12H22O11	D-Maltose	Others	Saccharides	1.10086	0.0430803	0.388819	-1.36283	down
pme0534	C6H12O7	Gluconic acid	Others	Saccharides	1.15456	6.2524e-07	3.49965	1.80721	up
MWS0559	C6H10O5	1,6-anhydro-β-D-glucose	Others	Saccharides	1.14761	1.28371e-05	4.42208	2.14472	up
Zmyn000083	C6H14O12P2	D-Glucose 1,6-bisphosphate	Others	Saccharides	1.15201	6.52397e-05	2.30028	1.20181	up
Hmln000297	C6H12O6	Inositol	Others	Saccharides	1.15497	0.000198234	4.82438	2.27034	up
Zmzn000078	C3H7O6P	Dihydroxyacetone phosphate	Others	Saccharides	1.14093	0.000107627	2.65519	1.40882	up
mws1080	C12H22O11	Galactinol	Others	Saccharides	1.14327	0.00746468	0.287939	-1.79616	down
mws4170	C6H12O6	D-Glucose	Others	Saccharides	1.15442	0.00169829	4.95109	2.30775	up
Lmmn000214	C18H32O15	Solatriose	Others	Saccharides	1.14006	0.0084869	2.69653	1.43111	up
pme0519	C12H22O11	D-Sucrose	Others	Saccharides	1.13984	0.0196103	0.266572	-1.9074	down
MA10039641	C12H22O11	Lactobiose	Others	Saccharides	1.06368	0.0119017	0.341504	-1.55002	down
mws1333	C12H22O11	Melibiose	Others	Saccharides	1.15383	0.00141837	0.346508	-1.52904	down
mws0264	C12H22O11	D-Trehalose	Others	Saccharides	1.13673	0.0211883	0.373822	-1.41958	down
mws1595	C6H12O5	D-Fucose	Others	Saccharides	1.15608	0.00521468	0.000341006	-11.5179	down
mws1593	C24H42O21	D-Maltotetraose	Others	Saccharides	1.00074	0.00781374	0.283739	-1.81736	down
mws1164	C6H12O6	D-Fructose	Others	Saccharides	1.15373	0.000794395	4.71012	2.23576	up
mws0214	C6H14O6	D-Sorbitol	Others	Saccharides	1.10883	0.00319205	3.1327	1.64741	up
pmb2653	C24H42O20	DMelezitose O-rhamnoside	Others	Saccharides	1.08041	0.0690292	3.37427	1.75458	up
Zmyn000268	C3H6O3	2,3-Dihydroxypropanal	Others	Saccharides	1.14613	0.0942167	0.00157418	-9.31119	down
mws5038	C12H22O11	Isomaltulose	Others	Saccharides	1.12945	0.00566945	0.376703	-1.4085	down
Hmpn003163	C20H24O5	5-Hydroxy-1-(4-hydroxy-3-methoxyphenyl)-7-(4-hydroxyphenyl)heptan-3-one	Others	Ketone compounds	1.14112	0.00882405	3.91635	1.96951	up
pme2816	C20H28O2	4-Oxoretinol	Others	Vitamin	1.14664	0.00721971	0.257189	-1.9591	down
pme1383	C8H11NO3	Pyridoxine	Others	Vitamin	1.15444	5.04634e-06	0.375744	-1.41218	down
pma3101	C11H14NO6+	Nicotinate D-ribonucleoside	Others	Vitamin	1.15175	0.00555634	3.48211	1.79996	up
pmb0952	C12H17N4OS+	Thiamine (Vitamin B1)	Others	Vitamin	1.14075	0.0019847	5.16846	2.36973	up
pme2287	C12H19N4O7P2S+	Thiamine pyrophosphate	Others	Vitamin	1.11798	0.154946	0.00119813	-9.705	down
mws0655	C8H10NO6P	Pyridoxal-5'-phosphate	Others	Vitamin	1.15593	0.00788052	0.000273271	-11.8374	down
MWS0728	C21H28O5	Aldosterone	Others	Steroid	1.15339	0.0494189	0.000325279	-11.586	down
Zmlp005013	C16H10O8	3,3'-O-Dimethylellagic Acid	Tannins	Tannin	1.1437	0.00908547	0.488127	-1.03467	down
pmp000273	C30H26O11	Gambiriin B3	Tannins	Tannin	1.14822	8.74097e-06	0.203327	-2.29813	down
pme2246	C14H6O8	Ellagic acid	Tannins	Tannin	1.10658	0.00239784	0.361156	-1.46931	down
pmp000275	C30H28O12	Gambiriin A1	Tannins	Tannin	1.12135	0.143985	580.14	9.18026	up
HJN074	C31H28O12	Procyanidin A6	Tannins	Proanthocyanidins	1.15018	0.0600479	534.261	9.0614	up
pmf0323	C10H12N2O	Cotinine; (S)-1-Methyl-5-(3-pyridinyl)-2-pyrrolidinone	Alkaloids	Pyridine alkaloids	1.14947	0.0158085	0.139809	-2.83847	down
pma6298	C5H5NO	3-Hydroxypyridine	Alkaloids	Pyridine alkaloids	1.11755	0.00490459	2.83655	1.50414	up
mws0146	C7H7NO2	Nicotinic Acid Methyl Ester(Methyl Nicotinate)	Alkaloids	Pyridine alkaloids	1.13465	0.00558597	2.44944	1.29245	up
MWS2032	C7H8N2O	6-Methylnicotinamide	Alkaloids	Pyridine alkaloids	1.15589	0.0106987	8767.38	13.0979	up
MWStz040	C5H9NO2	Pterolactam	Alkaloids	Pyrrole alkaloids	1.15137	1.1524e-05	2.54217	1.34606	up
MWStz070	C9H11NO3	N-(2-Hydroxy-4-methoxyphenyl)acetamide	Alkaloids	Phenolamine	1.15567	0.000845306	7.2775	2.86344	up
Lmlp003161	C14H20N2O3	N-Feruloylputrescine	Alkaloids	Phenolamine	1.15537	2.18503e-05	0.217592	-2.20031	down
Lmgp000796	C8H7NO2	4-Hydroxymandelonitrile	Alkaloids	Phenolamine	1.13732	0.000198732	2.80138	1.48614	up
mws0596	C7H7NO3	3-Hydroxyanthranilic acid	Alkaloids	Phenolamine	1.15548	0.0210556	6018.49	12.5552	up
Hmcp009963	C11H18NO+	Candicine	Alkaloids	Phenolamine	1.15074	0.000148377	2.79848	1.48464	up
pma0692	C25H31N3O4	N1,N10-Bis(p-coumaroyl)spermidine	Alkaloids	Phenolamine	1.14909	0.00595523	2.43807	1.28574	up
pma0170	C27H35N3O6	N',N''-Diferuloylspermidine	Alkaloids	Phenolamine	1.1263	0.000371326	3.91382	1.96858	up
pma0680	C26H33N3O6	N1-Caffeoyl-N10-Feruloylspermidine	Alkaloids	Phenolamine	1.10464	0.00247696	2.25859	1.17542	up
pmb0498	C16H24N4O4	Sinapoylagmatine	Alkaloids	Phenolamine	1.15172	0.09408	0.00103983	-9.90943	down
pmb0489	C19H28N2O7	N-Glucosyl-p-coumaroylputrescine	Alkaloids	Phenolamine	1.15537	0.0152156	0.000778012	-10.3279	down
Lwhp010633	C10H9NO	Echinopsine	Alkaloids	Quinoline alkaloids	1.14912	0.0101161	0.268479	-1.89712	down
pmb0782	C5H11N	Piperidine	Alkaloids	Piperidine alkaloids	1.1522	4.73923e-06	3.29786	1.72153	up
pmp001198	C6H13NO2	6-Deoxyfagomine	Alkaloids	Piperidine alkaloids	1.15314	0.00183995	3.33229	1.73651	up
pme3200	C2H7N3	1-Methylguanidine	Alkaloids	Alkaloids	1.13198	0.000186425	3.36613	1.75109	up
pmp001287	C8H9N	N-Benzylmethylene isomethylamine	Alkaloids	Alkaloids	1.15069	0.000639111	2.52636	1.33706	up
Hmgp002327	C11H9O2N	3-amino-2-naphthoic acid	Alkaloids	Alkaloids	1.15613	7.38421e-05	8.13609	3.02433	up
Smcp000882	C15H21NO7	N-benzoyl-2-aminoethyl-β-D-glucopyranoside	Alkaloids	Alkaloids	1.15624	5.733e-05	12521.1	13.6121	up
pme2433	C4H11NO2	Diethanolamine	Alkaloids	Alkaloids	1.14922	0.0170394	7.20347	2.84869	up
Hmtp000776	C8H9NO3	4,5,6-Trihydroxy-2-cyclohexen-1-ylideneacetonitrile	Alkaloids	Alkaloids	1.15393	0.00143549	2.55136	1.35127	up
mws1375	C12H21N3O6	Nicotianamine	Alkaloids	Alkaloids	1.14924	2.38026e-05	0.404637	-1.3053	down
mws1346	C6H11NO4	DL-2-Aminoadipic acid	Alkaloids	Alkaloids	1.14513	0.0056853	2.07519	1.05324	up
pmb1754	C5H15NO4P+	O-Phosphocholine	Alkaloids	Alkaloids	1.06204	0.0451495	2.36774	1.24351	up
mws0704	C2H8NO4P	O-Phosphorylethanolamine	Alkaloids	Alkaloids	1.15302	0.00110013	2.53849	1.34397	up
pme2292	C4H12N2	Putrescine	Alkaloids	Alkaloids	1.12845	0.00427796	2.54361	1.34688	up
HJKP000649	C8H9NO	N-benzylformamide	Alkaloids	Alkaloids	1.15598	0.00036043	9.04422	3.177	up
mws1038	C11H22N2O4S	Pantetheine	Alkaloids	Alkaloids	1.15131	1.2336e-05	10.7711	3.4291	up
Lmlp001118	C23H29NO8	3'-Glucosyl-6,7-dihydroxy-N-methyl-benzyltetrahydroisoquinoline	Alkaloids	Isoquinoline alkaloids	1.10397	0.0198583	3.00394	1.58686	up
Smgp106859	C26H30N2O8	Vincosamide	Alkaloids	Plumerane	1.15392	0.000325605	0.393249	-1.34648	down
pmb0818	C11H11NO3	Methoxyindoleacetic acid	Alkaloids	Plumerane	1.15396	0.000121842	8.7716	3.13284	up
mws0005	C10H12N2	Tryptamine	Alkaloids	Plumerane	1.15481	1.02209e-06	0.143903	-2.79683	down
Lskp211372	C26H32N2O9	strictosidinic acid	Alkaloids	Plumerane	1.15557	0.000983325	0.146072	-2.77525	down
Hmmp001310	C11H9NO2	3-Indoleacrylic acid	Alkaloids	Plumerane	1.15507	0.000430271	7.92192	2.98585	up
Zmbp002538	C11H12N2O2	1-Methoxy-indole-3-acetamide	Alkaloids	Plumerane	1.1557	0.000264496	6.20361	2.63311	up
pmb1096	C8H7N	Indole	Alkaloids	Plumerane	1.14484	0.00160646	7.55002	2.91648	up
Hmmp002124	C9H7NO	Indole-3-carboxaldehyde	Alkaloids	Plumerane	1.15335	0.000490716	6.23353	2.64005	up
pmb0130	C12H14N2O	Acetryptine	Alkaloids	Plumerane	1.1216	0.000307583	0.263872	-1.92209	down
pme2244	C11H11NO2	3-Indolepropionic acid	Alkaloids	Plumerane	1.09277	0.0432934	3.11508	1.63927	up
pme1651	C10H9NO2	Indole-3-acetic acid (IAA)	Alkaloids	Plumerane	1.08026	0.0157818	0.389161	-1.36156	down
Zmpn008194	C30H48O4	Corosolic acid	Terpenoids	Triterpene	1.14497	0.0102204	2.29637	1.19936	up
Zmcn009787	C30H46O4	Hederagonic acid (23-Hydroxy-3-oxoolean-12-en-28-oic acid)	Terpenoids	Triterpene	1.14525	0.00883556	7.19226	2.84644	up
pmn001591	C30H48O5	Rutundic acid	Terpenoids	Triterpene	1.15463	1.08717e-06	2.69346	1.42946	up
Hmjn003948	C30H48O5	Madasiatic acid	Terpenoids	Triterpene	1.15154	2.84068e-05	2.32953	1.22004	up
Lskp211455	C30H48O4	Maslinic acid	Terpenoids	Triterpene	1.12642	0.0192795	2.87489	1.52351	up
Hmjp003546	C30H48O6	Madecassic acid	Terpenoids	Triterpene	1.12379	0.000794245	2.05643	1.04014	up
Smpp010139	C40H56O8	3-O-Trans-feruloyl euscaphic acid	Terpenoids	Triterpene	1.15455	9.69976e-05	7.77079	2.95806	up
Lmzp012394	C30H48O2	Roburic acid	Terpenoids	Triterpene	1.00511	0.0156712	0.304148	-1.71715	down
Lmzn005892	C30H46O5	Isoceanothic acid	Terpenoids	Triterpene	1.15622	0.000259978	328.207	8.35846	up
zjmp120216	C30H46O4	11α-Hydroxy-3-oxours-12-en-28-oic acid	Terpenoids	Triterpene	1.14293	0.00013475	2.14754	1.10268	up
Hmbn005207	C30H48O4	Hederagenin	Terpenoids	Triterpene	1.11893	0.002086	0.483321	-1.04895	down
Lmzn006169	C30H48O4	Pomolic acid	Terpenoids	Triterpene	1.1189	0.00341272	0.448631	-1.1564	down
pmp000266	C30H48O4	3β,19α-Dihydroxyolean-12-en-28-oic acid	Terpenoids	Triterpene	1.14895	0.00758833	2.95722	1.56424	up
Lmmn009932	C31H50O3	Ambolic acid	Terpenoids	Triterpene	1.07604	0.0605771	0.449679	-1.15303	down
Lmqp013019	C30H48O3	Epikatonic acid	Terpenoids	Triterpene	1.09841	0.00252781	2.81838	1.49487	up
Lskp211453	C30H48O6	2α,3β,19α,23-Tetrahydroxy-urs-12-en-28-oic acid	Terpenoids	Triterpene	1.15562	0.0154588	3966.37	11.9536	up
Lmsn009900	C30H46O6	1β-Hydroxy-2-oxopomolic acid	Terpenoids	Triterpene	1.15534	0.0112732	208.091	7.70107	up
Lmsn012480	C30H44O5	Fupenzic acid	Terpenoids	Triterpene	1.15529	0.0110937	294.278	8.20103	up
Smnn011202	C30H48O4	2ɑ-hydroxyoleanolic acid	Terpenoids	Triterpene	1.15622	0.000382938	0.000822463	-10.2478	down
MWSmce134	C30H46O3	Betulonic acid	Terpenoids	Triterpene	1.15619	0.0012056	534.638	9.06242	up
pmp000781	C39H54O6	p-Coumaroyleuscaphic acid	Terpenoids	Triterpene	1.15536	0.0181266	801.86	9.64721	up
mws0576	C4H8O3	3-Hydroxybutyric acid	Organic acids	Organic acids	1.15448	0.00169385	2.74708	1.4579	up
pme3011	C4H9NO2	γ-Aminobutyric acid	Organic acids	Organic acids	1.15585	0.00123672	15.238	3.9296	up
Lmbn002072	C7H12O4	2-Propylsuccinic acid*	Organic acids	Organic acids	1.15576	0.0127701	4807.2	12.231	up
mws0425	C5H6O4	Citraconic acid	Organic acids	Organic acids	1.08595	0.00741902	4.18612	2.06561	up
mws0567	C5H11N3O2	4-Guanidinobutyric acid	Organic acids	Organic acids	1.14391	0.000294952	0.298194	-1.74568	down
Lmbn000216	C5H8O5	3-Methylmalic acid*	Organic acids	Organic acids	1.09265	0.0092968	2.04296	1.03066	up
pme0274	C6H13NO2	6-Aminocaproic acid	Organic acids	Organic acids	1.15595	1.98983e-06	3.6539	1.86944	up
pme1975	C3H4O4	Malonic acid	Organic acids	Organic acids	1.14581	0.010437	3.09821	1.63143	up
ML10172161	C3H4O4	Hydroxypyruvic acid	Organic acids	Organic acids	1.13194	0.000318674	2.2995	1.20132	up
pme0120	C5H11NO2	5-Aminovaleric acid	Organic acids	Organic acids	1.12342	0.00222605	3.09761	1.63116	up
Zmpn000638	C4H9N3O2	3-Guanidinopropionic acid	Organic acids	Organic acids	1.13304	0.0349752	0.170528	-2.55192	down
Wmzn000227	C6H10O4	2,2-Dimethylsuccinic acid	Organic acids	Organic acids	1.14789	0.000312918	7.03005	2.81354	up
pme3154	C6H12O4	Mevalonic acid	Organic acids	Organic acids	1.1481	0.00649287	2.39115	1.25771	up
Lmbn001288	C5H8O4	2-Hydroxy-2-methyl-3-oxobutanoic acid	Organic acids	Organic acids	1.15286	8.12687e-05	2.97879	1.57473	up
mws0376	C4H4O4	Fumaric acid	Organic acids	Organic acids	1.04438	0.00935647	3.79172	1.92285	up
pme0278	C7H14N2O4	2,6-Diaminooimelic acid	Organic acids	Organic acids	1.14806	0.0010232	3.87312	1.9535	up
Lmbn000193	C3H4O4	Tartronate semialdehyde	Organic acids	Organic acids	1.15117	0.000602706	2.30507	1.20481	up
Lmgn000160	C4H8N2O3	3-Ureidopropionic Acid	Organic acids	Organic acids	1.15517	0.000207505	4.03405	2.01223	up
Lmbn001609	C6H10O4	2-Acetyl-2-Hydroxybutanoic Acid	Organic acids	Organic acids	1.15536	0.0192941	1917.16	10.9048	up
Zmgn004439	C10H20O2	Decanoic acid	Organic acids	Organic acids	1.15441	0.0193494	211.16	7.72219	up
mws0924	C6H10O4	2-Methylglutaric acid*	Organic acids	Organic acids	1.14021	0.000134009	2.96786	1.56942	up
mws0208	C6H10O4	Adipic Acid*	Organic acids	Organic acids	1.14021	0.000134009	2.96786	1.56942	up
Zmtn001464	C10H7NO4	4,8-Dihydroxyquinoline-2-carboxylic acid	Organic acids	Organic acids	1.14974	0.00248695	2.74732	1.45802	up
pme2380	C5H6O5	α-Ketoglutaric acid	Organic acids	Organic acids	1.14798	0.0118607	8.37439	3.06598	up
Lmbn001467	C7H13NO3	5-Acetamidopentanoic Acid	Organic acids	Organic acids	1.13514	0.00429339	2.91579	1.54389	up
mws0154	C7H10O5	Shikimic acid	Organic acids	Organic acids	1.10324	0.0192229	0.336336	-1.57203	down
mws0236	C2H7NO3S	2-Aminoethanesulfonic acid	Organic acids	Organic acids	1.15592	0.00719935	1105.78	10.1108	up
pme1730	C4H6O4	D-Erythronolactone	Organic acids	Organic acids	1.10387	0.0284069	0.429926	-1.21784	down
Lmgn000219	C4H6O3	Succinic semialdehyde	Organic acids	Organic acids	1.03928	0.0572977	2.41446	1.2717	up
pmb0296	C21H40O4	1-Oleoyl-Sn-Glycerol	Lipids	Glycerol ester	1.14925	0.00542038	6.18108	2.62786	up
Hmyn007168	C22H45O9P	LysoPG 16:0	Lipids	Glycerol ester	1.13561	0.0584983	0.0872284	-3.51906	down
Hmyn007081	C22H43O9P	LysoPG 16:1	Lipids	Glycerol ester	1.11758	0.0416586	0.216234	-2.20933	down
Lmhp009773	C27H46O9	1-α-Linolenoyl-glycerol-3-O-glucoside*	Lipids	Glycerol ester	1.12282	0.0247161	0.213636	-2.22677	down
Lmhp009190	C33H58O14	2-Linoleoylglycerol-1,3-di-O-glucoside*	Lipids	Glycerol ester	1.05154	0.0486288	3.02919	1.59893	up
Lmhp009384	C33H58O14	1-Linoleoylglycerol-2,3-di-O-glucoside*	Lipids	Glycerol ester	1.10824	0.018925	3.61507	1.85402	up
Lmhp009526	C27H46O9	2-α-Linolenoyl-glycerol-1-O-glucoside*	Lipids	Glycerol ester	1.12918	0.000312678	0.253308	-1.98104	down
mws0120	C8H20NO6P	Choline Alfoscerate	Lipids	PC	1.15253	1.04368e-05	2.4615	1.29954	up
Lmhp008833	C24H48NO7P	LysoPC 16:1(2n isomer)	Lipids	LPC	1.14268	0.0180491	0.28087	-1.83203	down
pmp001273	C26H50NO7P	LysoPC 18:2	Lipids	LPC	1.1494	0.0140933	0.153891	-2.70002	down
pmb0854	C26H48NO7P	LysoPC 18:3	Lipids	LPC	1.14328	0.0207205	0.222981	-2.16501	down
Lmhp009590	C25H50NO7P	LysoPC 17:1	Lipids	LPC	1.15016	0.0191707	0.0804504	-3.63576	down
Lmhp010190	C26H52NO7P	LysoPC 18:1(2n isomer)	Lipids	LPC	1.11118	0.0382451	0.212165	-2.23674	down
pmb0865	C26H48NO7P	LysoPC 18:3(2n isomer)	Lipids	LPC	1.14647	0.016969	0.215389	-2.21498	down
pmb0855	C24H50NO7P	LysoPC 16:0	Lipids	LPC	1.14578	0.0191381	0.137957	-2.85771	down
pmd0132	C24H50NO7P	LysoPC 16:0(2n isomer)	Lipids	LPC	1.14934	0.0124285	0.137845	-2.85888	down
pmd0130	C22H46NO7P	LysoPC 14:0	Lipids	LPC	1.14635	0.0226135	0.136538	-2.87263	down
pmb2260	C23H46NO7P	LysoPC 15:1	Lipids	LPC	1.14828	0.0206572	0.116041	-3.1073	down
pmp001251	C26H50NO7P	LysoPC 18:2(2n isomer)	Lipids	LPC	1.14983	0.0131877	0.140037	-2.83612	down
Lmhp008718	C25H48NO7P	LysoPC 17:2	Lipids	LPC	1.14419	0.0245128	0.113338	-3.1413	down
pmp001270	C24H48NO7P	LysoPC 16:1	Lipids	LPC	1.12788	0.0287226	0.180269	-2.47178	down
pma1303	C24H46NO7P	LysoPC 16:2	Lipids	LPC	1.12075	0.0432529	0.228529	-2.12955	down
pmp001281	C26H52NO7P	LysoPC 18:1	Lipids	LPC	1.1426	0.0235442	0.176803	-2.49979	down
Lmhp009890	C28H52NO7P	LysoPC 20:3	Lipids	LPC	1.13598	0.0278166	0.228516	-2.12963	down
Lmhp009129	C23H48NO7P	LysoPC 15:0(2n isomer)	Lipids	LPC	1.14736	0.0180064	0.142955	-2.80636	down
Lmhp011549	C28H56NO7P	LysoPC 20:1	Lipids	LPC	1.11905	0.00817268	0.198948	-2.32953	down
pmb2319	C23H48NO7P	LysoPC 15:0	Lipids	LPC	1.14702	0.0190185	0.141799	-2.81808	down
pmd0136	C26H54NO7P	LysoPC 18:0(2n isomer)	Lipids	LPC	1.14192	0.00364454	0.206218	-2.27776	down
mws0126	C26H54NO7P	LysoPC 18:0	Lipids	LPC	1.13635	0.0291946	0.198056	-2.33602	down
Lmhp010908	C27H54NO7P	LysoPC 19:1	Lipids	LPC	1.13414	0.0320722	0.220314	-2.18237	down
pmb2228	C27H56NO7P	LysoPC 19:0	Lipids	LPC	1.14764	0.00338669	3.7831	1.91957	up
pmb2406	C25H52NO7P	LysoPC 17:0	Lipids	LPC	1.13151	0.0332002	0.140623	-2.83009	down
pmd0147	C28H54NO7P	LysoPC 20:2	Lipids	LPC	1.12824	0.0402301	0.185926	-2.4272	down
pmd0143	C28H58NO7P	LysoPC 20:0	Lipids	LPC	1.13238	0.0298916	0.314067	-1.67086	down
Lmhp007840	C27H52NO7P	LysoPC 19:2	Lipids	LPC	1.15254	0.0616102	0.000427683	-11.1912	down
Lmhp008337	C19H40NO7P	LysoPE 14:0(2n isomer)	Lipids	LPE	1.12834	0.0246547	0.298073	-1.74626	down
Lmhp010757	C25H48NO7P	LysoPE 20:2	Lipids	LPE	1.13323	0.0284828	0.298259	-1.74536	down
pmb0881	C23H44NO7P	LysoPE 18:2	Lipids	LPE	1.13408	0.0352799	0.233446	-2.09884	down
pmb0883	C23H48NO7P	LysoPE 18:0	Lipids	LPE	1.11467	0.0293816	0.377805	-1.40429	down
Lmhp009802	C25H46NO7P	LysoPE 20:3(2n isomer)	Lipids	LPE	1.11426	0.0307314	0.414081	-1.27202	down
Lmhp008589	C23H42NO7P	LysoPE 18:3(2n isomer)	Lipids	LPE	1.1267	0.0361725	0.335027	-1.57765	down
Lmhp009769	C22H44NO7P	LysoPE 17:1	Lipids	LPE	1.14973	0.00809773	0.206205	-2.27785	down
pmb0876	C21H44NO7P	LysoPE 16:0	Lipids	LPE	1.14204	0.0161492	0.253169	-1.98183	down
Lmhp009187	C20H42NO7P	LysoPE 15:0	Lipids	LPE	1.13456	0.0246567	0.252414	-1.98614	down
pmb0874	C23H44NO7P	LysoPE 18:2(2n isomer)	Lipids	LPE	1.13868	0.0273202	0.213792	-2.22572	down
Lmhp010040	C25H46NO7P	LysoPE 20:3	Lipids	LPE	1.13324	0.0129332	0.402185	-1.31407	down
Lmhp010514	C25H48NO7P	LysoPE 20:2(2n isomer)	Lipids	LPE	1.13667	0.0235168	0.290857	-1.78162	down
mws0289	C23H46NO7P	LysoPE 18:1	Lipids	LPE	1.13825	0.0134285	0.317894	-1.65338	down
Lmhp008801	C23H42NO7P	LysoPE 18:3	Lipids	LPE	1.13428	0.0240235	0.317292	-1.65612	down
pmb0864	C19H40NO7P	LysoPE 14:0	Lipids	LPE	1.14308	0.0131628	0.282063	-1.82591	down
pmb0885	C18H26O3	4-Oxo-9Z,11Z,13E,15E-Octadecatetraenoic Acid	Lipids	Free fatty acids	1.14365	1.41186e-05	0.154031	-2.6987	down
MWSmce689	C19H32O2	Methyl linolenate	Lipids	Free fatty acids	1.15622	0.00164233	4.36681e-05	-14.4831	down
Wmmn002441	C10H16O3	(E)-Linalool-1-oic acid	Lipids	Free fatty acids	1.15474	0.00279938	0.166952	-2.58249	down
mws1491	C18H32O2	Linoleic acid	Lipids	Free fatty acids	1.11422	0.0264324	0.451804	-1.14623	down
mws0396	C18H34O2	Elaidic Acid*	Lipids	Free fatty acids	1.15611	0.00927476	7.6129e-07	-20.3251	down
pmb2636	C20H32O4	8,15-Dihydroxy-5,9,11,13-eicosatetraenoic acid	Lipids	Free fatty acids	1.1556	0.0178598	1830.91	10.8383	up
mws0119	C14H28O2	Myristic Acid	Lipids	Free fatty acids	1.15615	0.0017905	1338.99	10.3869	up
mws1436	C18H38O2	1,18-Octadecanediol	Lipids	Free fatty acids	1.15336	0.04997	866.976	9.75985	up

## Sheet: Table S4
Table S4 Details of DEPs associated with flavonoid biosynthesis.
Protein accession	Protein description	Symble	log2FC	P value	Regulated Type
GWHPABJS036131	Chalcone synthase 3 (Fragment) OS=Camellia sinensis OX=4442 PE=2 SV=1	CHS	2.26303	1.17342e-05	Up
GWHPABJS036132	Putative chalcone synthase OS=Davidia involucrata OX=16924 GN=Din_035964 PE=3 SV=1	CHS	1.50284	2.44458e-07	Up
GWHPABJS014412	Chalcone-flavonone isomerase family protein OS=Davidia involucrata OX=16924 GN=Din_036307 PE=3 SV=1	CHI	1.24853	1.26402e-06	Up
GWHPABJS026391	Chalcone-flavonone isomerase family protein OS=Davidia involucrata OX=16924 GN=Din_038868 PE=3 SV=1	CHI	1.45996	4.98427e-06	Up
GWHPABJS059265	Flavonoid 3'-hydroxylase 2 OS=Camellia sinensis OX=4442 GN=F3'-H2 PE=2 SV=1	CYP75B1	1.17951	1.0149e-06	Up
GWHPABJS012394	Glycosyltransferase OS=Davidia involucrata OX=16924 GN=Din_002471 PE=3 SV=1	PGT1	-1.02915	0.000257898	Down
GWHPABJS053769	Putative Leucoanthocyanidin dioxygenase isoform 2 OS=Davidia involucrata OX=16924 GN=Din_036360 PE=3 SV=1	ANS	1.26063	2.33341e-05	Up
GWHPABJS019306	Putative hydroxycinnamoyl CoA shikimate/quinate hydroxycinnamoyl transferase OS=Davidia involucrata OX=16924 GN=Din_010330 PE=3 SV=1	HCT	1.11103	1.19433e-05	Up
GWHPABJS036562	Putative spermidine hydroxycinnamoyl transferase-like (Fragment) OS=Davidia involucrata OX=16924 GN=Din_029740 PE=3 SV=1	HCT	-1.24469	4.70351e-05	Down

## Sheet: Table S5
Table S5 Details of DEPs associated with chloroplast development.
Class	Protein accession	Protein description	log2FC	P value	Regulated Type
PPR	GWHPABJS000188	Pentatricopeptide repeat-containing protein OS=Actinidia chinensis var. chinensis OX=1590841 GN=CEY00_Acc27411 PE=4 SV=1	-1.25843	2.18577e-07	Down
	GWHPABJS007069	Pentatricopeptide repeat-containing protein OS=Actinidia chinensis var. chinensis OX=1590841 GN=CEY00_Acc24061 PE=4 SV=1	-1.55639	9.42466e-06	Down
	GWHPABJS010258	pentatricopeptide repeat-containing protein At5g46580, chloroplastic OS=Sesamum indicum OX=4182 GN=LOC105157531 PE=3 SV=1	-1.63039	2.98715e-06	Down
	GWHPABJS018169	Pentatricopeptide repeat-containing protein OS=Actinidia chinensis var. chinensis OX=1590841 GN=CEY00_Acc21876 PE=3 SV=1	-1.15843	4.6844e-05	Down
	GWHPABJS023325	DYW_deaminase domain-containing protein (Fragment) OS=Davidia involucrata OX=16924 GN=Din_039920 PE=3 SV=1	1.02361	1.46022e-05	Up
	GWHPABJS027617	pentatricopeptide repeat-containing protein At3g04760, chloroplastic-like isoform X1 OS=Coffea arabica OX=13443 GN=LOC113725571 PE=4 SV=1	-1.57777	7.58006e-05	Down
	GWHPABJS033434	PPR_long domain-containing protein (Fragment) OS=Davidia involucrata OX=16924 GN=Din_006151 PE=3 SV=1	-1.0862	2.34626e-05	Down
	GWHPABJS040408	Pentatricopeptide repeat-containing protein OS=Actinidia chinensis var. chinensis OX=1590841 GN=CEY00_Acc22914 PE=4 SV=1	-1.08927	5.3293e-07	Down
	GWHPABJS045962	Pentatricopeptide repeat-containing protein, chloroplastic OS=Nicotiana attenuata OX=49451 GN=MEE40_0 PE=4 SV=1	-1.44615	3.92274e-06	Down
	GWHPABJS048714	Smr domain-containing protein OS=Davidia involucrata OX=16924 GN=Din_038570 PE=3 SV=1	-1.2863	1.30938e-05	Down
	GWHPABJS050314	pentatricopeptide repeat-containing protein At4g02750-like OS=Sesamum indicum OX=4182 GN=LOC105171806 PE=4 SV=1	-1.17137	1.60298e-06	Down
	GWHPABJS051846	Pentatricopeptide repeat-containing protein OS=Actinidia chinensis var. chinensis OX=1590841 GN=CEY00_Acc09750 PE=4 SV=1	-1.4112	1.19803e-06	Down
	GWHPABJS054917	Pentatricopeptide repeat-containing protein, mitochondrial OS=Nicotiana attenuata OX=49451 GN=A4A49_00290 PE=4 SV=1	-1.72738	6.7629e-07	Down
	GWHPABJS055312	Pentatricopeptide repeat-containing protein OS=Actinidia chinensis var. chinensis OX=1590841 GN=CEY00_Acc12407 PE=4 SV=1	-1.03505	8.52384e-06	Down
AARS	GWHPABJS003769	Phenylalanyl-tRNA synthetase OS=Davidia involucrata OX=16924 GN=Din_017523 PE=3 SV=1	-1.38082	5.66362e-06	Down
	GWHPABJS015347	AA_TRNA_LIGASE_II domain-containing protein OS=Nyssa sinensis OX=561372 GN=F0562_020814 PE=3 SV=1	-1.25843	8.52751e-09	Down
	GWHPABJS043174	Valyl-tRNA synthetase (Fragment) OS=Davidia involucrata OX=16924 GN=Din_043686 PE=3 SV=1	-1.53533	2.81579e-07	Down
	GWHPABJS054688	Tryptophanyl-tRNA synthetase (Fragment) OS=Davidia involucrata OX=16924 GN=Din_031357 PE=3 SV=1	-1.05289	1.31349e-06	Down
	GWHPABJS063011	Leucyl-tRNA synthetase (Fragment) OS=Davidia involucrata OX=16924 GN=Din_033759 PE=3 SV=1	-1.486	4.20896e-07	Down

## Sheet: Table S6
Table S6 Details of DEPs implicated in ubiquitin mediated proteolysis.
Protein accession	Protein description	Symble	log2FC	P value	Regulated Type
GWHPABJS005996	SUMO-activating enzyme subunit OS=Davidia involucrata OX=16924 GN=Din_025956 PE=3 SV=1	UBLE1B, SAE2, UBA2; ubiquitin-like 1-activating enzyme E1 B [EC:6.2.1.45]	1.13225	0.000111066	Up
GWHPABJS008437	Putative SKP1-like protein 1B (Fragment) OS=Davidia involucrata OX=16924 GN=Din_022581 PE=3 SV=1	SKP1, CBF3D; S-phase kinase-associated protein 1	1.87303	1.4054e-08	Up
GWHPABJS067987	HECT-type E3 ubiquitin transferase OS=Davidia involucrata OX=16924 GN=Din_011517 PE=4 SV=1	HUWE1, MULE, ARF-BP1; E3 ubiquitin-protein ligase HUWE1 [EC:2.3.2.26]	1.00072	0.000112862	Up
GWHPABJS067988	HECT-type E3 ubiquitin transferase OS=Camellia sinensis var. sinensis OX=542762 GN=TEA_018296 PE=4 SV=1	HUWE1, MULE, ARF-BP1; E3 ubiquitin-protein ligase HUWE1 [EC:2.3.2.26]	1.04194	1.90847e-06	Up
